# Supplementary material for: Distinct age-associated molecular profiles in acute myeloid leukemia defined by comprehensive clinical genomic profiling
Source: Oncotarget. 2018 May 29;9(41):26417–30. doi: 10.18632/oncotarget.25443 (PMC5995178; doi:10.18632/oncotarget.25443)
Supplement: Supplementary file 4 [file oncotarget-09-26417-s004.xlsx]

## Sheet: Sheet1
Anonymous ID	Age	Diagnostic/ Refractory/ Relapse/ Unavailable	Cohort
a001	66	Newly diagnosed	Adult
a002	74	Newly diagnosed	Adult
a003	69	Newly diagnosed	Adult
a004	43	Relapsed	Adult
a005	24	Relapsed	Adult
a006	22	Newly diagnosed	Adult
a007	54	Newly diagnosed	Adult
a008	68	Newly diagnosed	Adult
a009	76	Refractory	Adult
a010	67	Refractory	Adult
a011	78	Newly diagnosed	Adult
a012	58	Newly diagnosed	Adult
a013	77	N/A	Adult
a014	83	Newly diagnosed	Adult
a015	62	N/A	Adult
a016	72	N/A	Adult
a017	63	Newly diagnosed	Adult
a018	77	Newly diagnosed	Adult
a019	59	Relapsed	Adult
a020	61	Refractory	Adult
a021	76	N/A	Adult
a022	67	Relapsed	Adult
a023	69	Relapsed	Adult
a024	62	N/A	Adult
a025	67	Relapsed	Adult
a026	63	Refractory	Adult
a027	50	N/A	Adult
a028	76	N/A	Adult
a029	70	Refractory	Adult
a030	69	N/A	Adult
a031	64	Newly diagnosed	Adult
a032	72	N/A	Adult
a033	65	Relapsed	Adult
a034	85	N/A	Adult
a035	21	Refractory/Relapsed	Adult
a036	74	N/A	Adult
a037	72	Refractory	Adult
a038	67	Relapsed	Adult
a039	33	Relapsed ('persistant AML')	Adult
a040	19	N/A	Adult
a042	65	Newly diagnosed	Adult
a043	56	N/A	Adult
a044	69	Newly diagnosed	Adult
a045	25	Newly diagnosed	Adult
a046	66	Relapsed/refractory	Adult
a047	50	Newly diagnosed	Adult
a048	73	Relapsed	Adult
a049	77	Newly diagnosed	Adult
a050	78	N/A	Adult
a051	83	Refractory	Adult
a053	67	N/A	Adult
a054	73	Newly diagnosed	Adult
a055	69	Refractory	Adult
a056	81	Relapsed/refractory ("recurrent")	Adult
a057	68	Relapsed/refractory ("recurrent")	Adult
a058	52	Relapsed/refractory ("persistant AML")	Adult
a059	69	Newly diagnosed	Adult
a060	65	Newly diagnosed	Adult
a061	69	Newly diagnosed	Adult
a062	82	N/A	Adult
a063	64	N/A	Adult
a064	76	N/A	Adult
a065	62	Newly diagnosed	Adult
a066	83	Newly diagnosed	Adult
a067	31	N/A	Adult
a068	60	N/A	Adult
a069	53	N/A	Adult
a070	35	Relapsed	Adult
a071	55	Relapsed	Adult
a072	68	N/A	Adult
a073	73	N/A	Adult
a074	42	Refractory	Adult
a075	32	Newly diagnosed	Adult
a076	64	N/A	Adult
a077	77	Relapsed/ Refractory	Adult
a078	75	N/A	Adult
a079	58	Relapsed	Adult
a080	68	N/A	Adult
a081	52	Relapsed	Adult
a082	72	Newly diagnosed	Adult
a083	62	N/A	Adult
a084	75	N/A	Adult
a085	65	Refractory/Relapsed	Adult
a086	62	N/A	Adult
a087	76	Newly diagnosed	Adult
a088	80	Newly diagnosed	Adult
a089	51	N/A	Adult
a090	67	N/A	Adult
a091	75	Newly diagnosed	Adult
a092	58	Newly diagnosed	Adult
a093	58	N/A	Adult
a094	55	Relapsed	Adult
a095	60	N/A	Adult
a096	37	Relapsed	Adult
a097	64	Newly diagnosed	Adult
a098	62	Refractory	Adult
a099	66	N/A	Adult
a100	60	Refractory	Adult
a101	43	Relapsed	Adult
a102	69	Newly diagnosed	Adult
a103	45	Refractory	Adult
a104	66	Newly diagnosed	Adult
a105	50	Refractory	Adult
a106	74	Relapsed	Adult
a107	80	Newly diagnosed	Adult
a108	81	Relapsed	Adult
a109	51	Newly diagnosed	Adult
a110	79	Newly diagnosed	Adult
a111	66	Newly diagnosed	Adult
a112	31	N/A	Adult
a113	27	Newly diagnosed	Adult
a114	60	Newly diagnosed	Adult
a115	78	Relapsed/refractory	Adult
a116	73	Newly diagnosed	Adult
a117	61	Newly diagnosed	Adult
a118	38	N/A	Adult
a119	46	N/A	Adult
a120	58	Relapsed/refractory	Adult
a121	33	Relapsed/refractory	Adult
a122	64	Relapsed	Adult
a123	63	Refractory (Relapse on Req)	Adult
a124	38	Newly diagnosed	Adult
a125	81	Newly diagnosed	Adult
a126	47	Refractory	Adult
a127	48	Newly diagnosed	Adult
a128	82	Newly diagnosed	Adult
a129	28	N/A	Adult
a131	29	N/A	Adult
a132	27	Relapsed	Adult
a133	19	Newly diagnosed	Adult
a134	67	Newly diagnosed	Adult
a135	55	Relapsed	Adult
a136	40	Refractory	Adult
a137	75	N/A	Adult
a138	78	Newly diagnosed	Adult
a139	73	Newly diagnosed	Adult
a140	31	Relapsed	Adult
a141	67	Relapsed/Refractory	Adult
a142	56	N/A	Adult
a143	59	N/A	Adult
a144	68	N/A	Adult
a145	75	Newly diagnosed	Adult
a146	48	N/A	Adult
a147	62	N/A	Adult
a148	71	Newly diagnosed	Adult
a149	29	Refractory	Adult
a150	54	Newly diagnosed	Adult
a151	70	Relapsed	Adult
a152	24	N/A	Adult
a153	68	N/A	Adult
a154	53	Refractory	Adult
a155	78	Refractory	Adult
a156	43	N/A	Adult
a157	60	N/A	Adult
a158	54	Newly diagnosed	Adult
a159	25	N/A	Adult
a160	34	Refractory	Adult
a161	59	Newly diagnosed	Adult
a162	37	Relapsed	Adult
a163	77	Relapsed/ Refractory	Adult
a164	71	N/A	Adult
a165	28	Refractory	Adult
a166	60	Newly diagnosed	Adult
a167	34	Newly diagnosed	Adult
a169	47	Newly diagnosed	Adult
a170	28	Relapsed	Adult
a171	58	Newly diagnosed	Adult
a172	62	Newly diagnosed	Adult
a173	70	N/A	Adult
a174	55	N/A	Adult
a175	38	Newly diagnosed (or continued evaluation)	Adult
a176	61	N/A	Adult
a177	60	N/A	Adult
a179	71	Newly diagnosed	Adult
a180	66	N/A	Adult
a181	39	Refractory	Adult
a182	86	Newly diagnosed	Adult
a183	52	Newly diagnosed	Adult
a184	42	Newly diagnosed	Adult
a185	48	Newly diagnosed	Adult
a186	29	Newly diagnosed	Adult
a187	27	Newly diagnosed	Adult
a188	74	Relapsed	Adult
a189	57	Newly diagnosed	Adult
a190	55	Relapsed	Adult
a191	47	Relapsed	Adult
a192	49	Relapsed/refractory	Adult
a193	24	Relapsed	Adult
a194	75	Refractory	Adult
a195	68	Newly diagnosed	Adult
a196	62	Relapsed	Adult
a197	57	Relapsed/refractory	Adult
a198	41	Newly diagnosed	Adult
a199	34	N/A	Adult
a200	74	Newly diagnosed	Adult
a201	64	Relapsed	Adult
a202	77	Refractory	Adult
a203	57	N/A	Adult
a204	50	Relapsed/refractory	Adult
a205	72	Newly diagnosed	Adult
a206	70	Newly diagnosed	Adult
a207	63	Relapsed	Adult
a208	65	Newly diagnosed	Adult
a209	25	Relapsed	Adult
a210	74	Newly diagnosed	Adult
a211	79	Relapsed/refractory	Adult
a212	70	N/A	Adult
a213	51	Relapsed	Adult
a214	63	Newly diagnosed	Adult
a215	27	Relapsed	Adult
a216	69	N/A	Adult
a217	58	Refractory	Adult
a218	64	Newly diagnosed	Adult
a219	30	Relapsed/Refractory	Adult
a220	71	Relapsed/refractory	Adult
a221	65	Newly diagnosed	Adult
a222	29	Relapsed	Adult
a223	79	Newly diagnosed	Adult
a224	79	Refractory	Adult
a225	72	Newly diagnosed	Adult
a226	30	Newly diagnosed	Adult
a227	62	Newly diagnosed	Adult
a228	28	Refractory/Relapsed	Adult
a229	29	Relapsed	Adult
a230	49	Refractory	Adult
a231	58	Relapsed	Adult
a232	53	Relapsed	Adult
a233	71	Newly diagnosed	Adult
a234	72	Newly diagnosed	Adult
a235	57	Newly diagnosed	Adult
a236	20	N/A	Adult
a237	59	Relapsed	Adult
a238	51	Relapsed	Adult
a239	67	N/A	Adult
a240	73	Relapsed	Adult
a241	73	Relapsed	Adult
a242	37	Newly diagnosed	Adult
a243	45	Newly diagnosed	Adult
a244	62	Relapsed	Adult
a245	51	N/A	Adult
a246	76	Relapsed/Refractory	Adult
a247	24	Refractory	Adult
a248	62	N/A	Adult
a249	34	Relapsed	Adult
a250	57	Refractory	Adult
a251	74	Refractory	Adult
a252	79	Relapsed	Adult
a253	69	Relapsed/refractory	Adult
a254	56	Refractory	Adult
a256	50	Newly diagnosed	Adult
a257	39	Relapsed	Adult
a258	75	Refractory	Adult
a259	59	Relapsed	Adult
a260	84	N/A	Adult
a261	46	Relapsed/refractory	Adult
a262	56	N/A	Adult
a263	21	Relapsed/Refractory	Adult
a264	72	N/A	Adult
a265	29	Refractory/Relapsed	Adult
a266	56	Newly diagnosed	Adult
a267	19	N/A	Adult
a268	79	Newly diagnosed	Adult
a269	73	Newly diagnosed	Adult
a270	66	Newly diagnosed	Adult
a271	81	Newly diagnosed	Adult
a272	40	N/A	Adult
a273	83	Relapsed/refractory	Adult
a274	33	Relapsed/Refractory	Adult
a275	72	N/A	Adult
a276	69	Relapsed	Adult
a277	71	N/A	Adult
a278	65	N/A	Adult
a279	70	Relapsed/Refractory	Adult
a280	44	N/A	Adult
a281	77	Newly diagnosed	Adult
a282	53	Relapsed	Adult
a283	56	Relapsed	Adult
a284	63	N/A	Adult
a285	55	Newly diagnosed	Adult
a286	57	Relapsed	Adult
a287	67	Relapsed/Refractory	Adult
a288	75	Refractory	Adult
a289	67	N/A	Adult
a290	70	Refractory	Adult
a291	62	Relapsed	Adult
a292	70	N/A	Adult
a293	61	N/A	Adult
a294	59	Relapsed/refractory	Adult
a295	25	Newly diagnosed	Adult
a296	37	N/A	Adult
a297	29	Newly diagnosed	Adult
a298	60	N/A	Adult
a300	67	newly diagnosed	Adult
a301	72	Refractory	Adult
a302	77	Relapsed/Refractory	Adult
a303	65	Relapsed/Refractory	Adult
a304	30	Relapsed	Adult
a305	44	N/A	Adult
a306	59	N/A	Adult
a307	76	Newly diagnosed	Adult
a308	52	Refractory	Adult
a309	32	N/A	Adult
a310	59	Newly diagnosed	Adult
a311	65	Newly diagnosed	Adult
a312	71	N/A	Adult
a313	69	Newly diagnosed	Adult
a314	76	Newly diagnosed	Adult
a315	33	N/A	Adult
a316	69	Newly diagnosed	Adult
a317	23	Newly diagnosed	Adult
a318	67	Relpased/Refractory	Adult
a319	81	Newly diagnosed	Adult
a320	67	N/A	Adult
a321	58	N/A	Adult
a322	71	N/A	Adult
a323	76	Newly diagnosed	Adult
a324	67	Relapsed	Adult
a325	68	Relapsed	Adult
a326	75	Relapsed	Adult
a327	53	Relapsed	Adult
a328	55	Refractory	Adult
a329	78	Newly diagnosed	Adult
a330	78	Relapsed/refractory	Adult
a331	70	Newly diagnosed	Adult
a332	68	Relpased/Refractory	Adult
a333	73	Refractory	Adult
a334	40	Refractory	Adult
a335	51	N/A	Adult
a336	62	N/A	Adult
a337	38	Relapsed	Adult
a338	60	Newly diagnosed	Adult
a339	71	Newly diagnosed	Adult
a340	43	Relapsed	Adult
a341	71	N/A	Adult
a342	76	N/A	Adult
a343	74	N/A	Adult
a344	28	Newly diagnosed	Adult
a345	78	N/A	Adult
a346	42	Relapsed/refractory	Adult
a347	65	N/A	Adult
a348	79	Relpased/Refractory	Adult
a349	59	Relapsed	Adult
a350	54	Relapsed	Adult
a351	53	Relapsed/Refractory	Adult
a352	50	N/A	Adult
a353	63	Refractory	Adult
a354	78	N/A	Adult
a355	70	Newly diagnosed	Adult
a356	73	Newly diagnosed	Adult
a357	55	Newly diagnosed	Adult
a359	60	N/A	Adult
a360	59	N/A	Adult
a361	74	N/A	Adult
a362	78	N/A	Adult
a363	62	N/A	Adult
a364	50	Newly diagnosed	Adult
a365	79	Newly diagnosed	Adult
a366	31	N/A	Adult
a367	64	N/A	Adult
a368	61	Relapsed	Adult
a369	32	Relapsed	Adult
a370	23	N/A	Adult
a371	25	Relapsed	Adult
a372	45	Newly diagnosed	Adult
a373	44	Relapsed/Refractory	Adult
a374	77	Newly diagnosed	Adult
a375	71	Relapsed	Adult
a376	70	Refractory	Adult
a377	21	Newly diagnosed	Adult
a378	57	Newly diagnosed	Adult
a379	31	N/A	Adult
a380	54	Relapsed/Refractory	Adult
a381	50	Newly diagnosed	Adult
a382	87	Newly diagnosed	Adult
a383	58	Relapsed	Adult
a384	38	N/A	Adult
a385	61	Newly diagnosed	Adult
a386	54	Newly diagnosed	Adult
a387	61	Relapsed	Adult
a388	77	Relapsed	Adult
a389	22	N/A	Adult
a390	71	Refractory	Adult
a391	61	Newly diagnosed	Adult
a392	75	Relapsed/Refractory	Adult
a393	74	N/A	Adult
a394	57	N/A	Adult
a395	71	Newly diagnosed	Adult
a396	69	Relapsed	Adult
a397	72	Newly diagnosed	Adult
a398	53	N/A	Adult
a399	79	Relapsed/Refractory	Adult
a400	67	Relapsed/Refractory	Adult
a401	51	Relapsed	Adult
a402	74	Relapsed	Adult
a403	37	Relapsed/Refractory	Adult
a404	86	N/A	Adult
a405	82	Refractory	Adult
a406	41	Relapsed/Refractory	Adult
a407	55	Relapsed/Refractory	Adult
a408	68	Refractory/Relapsed	Adult
a409	66	N/A	Adult
a410	76	Newly diagnosed	Adult
a411	64	Newly diagnosed	Adult
a412	54	Relapsed/Refractory	Adult
a413	72	Relapsed/Refractory	Adult
a415	70	Relapsed/Refractory	Adult
a416	51	N/A	Adult
a417	35	Newly diagnosed	Adult
a418	32	N/A	Adult
a419	49	N/A	Adult
a420	79	Refractory	Adult
a421	77	Newly diagnosed	Adult
a422	74	Relapsed/Refractory	Adult
a423	57	Relapsed	Adult
a424	56	Newly diagnosed	Adult
a425	38	N/A	Adult
a426	77	N/A	Adult
a427	77	Newly diagnosed	Adult
a428	71	N/A	Adult
a429	74	Newly diagnosed	Adult
a430	73	Refractory	Adult
a431	82	N/A	Adult
a432	75	N/A	Adult
a433	77	N/A	Adult
a434	78	N/A	Adult
a435	67	Relapsed/Refractory	Adult
a436	57	N/A	Adult
a437	72	Newly diagnosed	Adult
a438	42	N/A	Adult
a439	82	Newly diagnosed	Adult
a440	59	Newly diagnosed	Adult
a441	55	Relapsed/refractory	Adult
a442	73	Relapsed/Refractory	Adult
a443	53	N/A	Adult
a444	74	N/A	Adult
a445	47	Relapsed/Refractory	Adult
a446	51	Relapsed/Refractory	Adult
a447	59	Relapsed	Adult
a448	85	Newly diagnosed	Adult
a449	59	Newly diagnosed	Adult
a450	67	Relapsed/Refractory	Adult
a451	78	Newly diagnosed	Adult
a452	67	Relapsed/Refractory	Adult
a453	71	Newly diagnosed	Adult
a454	70	Newly diagnosed	Adult
a455	19	N/A	Adult
a456	20	N/A	Adult
a457	21	N/A	Adult
a458	22	N/A	Adult
a459	22	Relapsed	Adult
a460	23	N/A	Adult
a461	24	N/A	Adult
a462	24	N/A	Adult
a463	24	N/A	Adult
a464	24	Newly diagnosed	Adult
a465	24	N/A	Adult
a466	24	N/A	Adult
a467	25	Newly diagnosed	Adult
a468	25	N/A	Adult
a469	26	N/A	Adult
a470	26	N/A	Adult
a471	26	N/A	Adult
a472	27	N/A	Adult
a473	28	N/A	Adult
a474	28	Newly diagnosed	Adult
a475	30	N/A	Adult
a476	30	N/A	Adult
a477	31	Newly diagnosed	Adult
a478	31	N/A	Adult
a479	32	N/A	Adult
a480	33	N/A	Adult
a481	33	N/A	Adult
a482	33	N/A	Adult
a483	34	Relapsed	Adult
a484	34	N/A	Adult
a485	34	Newly diagnosed	Adult
a486	34	N/A	Adult
a487	36	N/A	Adult
a488	36	N/A	Adult
a489	36	Newly diagnosed	Adult
a490	36	N/A	Adult
a491	36	N/A	Adult
a492	37	N/A	Adult
a493	38	N/A	Adult
a494	38	N/A	Adult
a495	38	N/A	Adult
a496	39	N/A	Adult
a497	39	Newly diagnosed	Adult
a498	39	N/A	Adult
a499	40	N/A	Adult
a500	40	N/A	Adult
a501	40	N/A	Adult
a502	40	N/A	Adult
a503	41	N/A	Adult
a504	42	N/A	Adult
a505	42	N/A	Adult
a506	43	N/A	Adult
a507	43	N/A	Adult
a508	44	N/A	Adult
a509	44	N/A	Adult
a510	44	N/A	Adult
a511	44	N/A	Adult
a512	44	Newly diagnosed	Adult
a513	44	N/A	Adult
a514	45	N/A	Adult
a515	45	N/A	Adult
a516	45	N/A	Adult
a517	45	N/A	Adult
a518	46	N/A	Adult
a519	46	N/A	Adult
a520	46	N/A	Adult
a521	46	N/A	Adult
a522	46	N/A	Adult
a523	47	N/A	Adult
a524	47	N/A	Adult
a525	47	N/A	Adult
a526	48	N/A	Adult
a527	48	N/A	Adult
a528	49	Newly diagnosed	Adult
a529	49	Newly diagnosed	Adult
a530	49	N/A	Adult
a531	50	N/A	Adult
a532	50	N/A	Adult
a533	50	Newly diagnosed	Adult
a534	50	Newly diagnosed	Adult
a535	50	N/A	Adult
a536	51	Newly diagnosed	Adult
a537	51	N/A	Adult
a538	51	N/A	Adult
a539	52	N/A	Adult
a540	52	N/A	Adult
a541	52	N/A	Adult
a542	52	N/A	Adult
a543	52	N/A	Adult
a544	52	N/A	Adult
a545	53	N/A	Adult
a546	53	Newly diagnosed	Adult
a547	53	N/A	Adult
a548	53	N/A	Adult
a549	53	N/A	Adult
a550	54	N/A	Adult
a551	54	Refractory	Adult
a552	54	Refractory	Adult
a553	54	N/A	Adult
a554	54	N/A	Adult
a555	54	N/A	Adult
a556	54	N/A	Adult
a557	54	N/A	Adult
a558	54	N/A	Adult
a559	55	N/A	Adult
a560	55	N/A	Adult
a561	55	N/A	Adult
a562	55	N/A	Adult
a563	55	N/A	Adult
a564	55	N/A	Adult
a565	55	N/A	Adult
a566	56	Relapsed	Adult
a567	56	N/A	Adult
a568	57	N/A	Adult
a569	57	N/A	Adult
a570	57	N/A	Adult
a571	58	Refractory	Adult
a572	58	N/A	Adult
a573	58	N/A	Adult
a574	58	N/A	Adult
a575	58	N/A	Adult
a576	58	N/A	Adult
a577	59	Refractory/Relapsed	Adult
a578	59	Refractory/Relapsed	Adult
a579	59	N/A	Adult
a580	59	N/A	Adult
a581	59	N/A	Adult
a582	60	N/A	Adult
a583	60	N/A	Adult
a584	60	N/A	Adult
a585	60	N/A	Adult
a586	60	N/A	Adult
a587	61	N/A	Adult
a588	61	N/A	Adult
a589	61	N/A	Adult
a590	61	Newly diagnosed	Adult
a591	61	N/A	Adult
a592	61	N/A	Adult
a593	61	N/A	Adult
a594	61	N/A	Adult
a595	61	Newly diagnosed	Adult
a596	61	N/A	Adult
a597	61	N/A	Adult
a598	61	N/A	Adult
a599	62	N/A	Adult
a600	62	N/A	Adult
a601	62	N/A	Adult
a602	62	N/A	Adult
a603	62	N/A	Adult
a604	62	Relapsed	Adult
a605	62	Refractory	Adult
a606	63	N/A	Adult
a607	63	Refractory/Relapsed	Adult
a608	63	N/A	Adult
a609	63	N/A	Adult
a610	63	Newly diagnosed	Adult
a611	63	Newly diagnosed	Adult
a612	63	N/A	Adult
a613	63	N/A	Adult
a614	63	N/A	Adult
a615	63	N/A	Adult
a616	64	N/A	Adult
a617	64	N/A	Adult
a618	64	N/A	Adult
a619	64	N/A	Adult
a620	64	N/A	Adult
a621	64	Newly diagnosed	Adult
a622	64	N/A	Adult
a623	65	N/A	Adult
a624	65	N/A	Adult
a625	65	N/A	Adult
a626	65	N/A	Adult
a627	65	N/A	Adult
a628	65	N/A	Adult
a629	65	N/A	Adult
a630	66	N/A	Adult
a631	66	Relapsed	Adult
a632	66	N/A	Adult
a633	66	Relapsed	Adult
a634	66	N/A	Adult
a635	66	N/A	Adult
a636	66	N/A	Adult
a637	66	N/A	Adult
a638	66	Newly diagnosed	Adult
a639	67	Newly diagnosed	Adult
a640	67	N/A	Adult
a641	67	N/A	Adult
a642	67	N/A	Adult
a643	67	N/A	Adult
a644	67	N/A	Adult
a645	67	N/A	Adult
a646	67	N/A	Adult
a647	68	N/A	Adult
a648	68	N/A	Adult
a649	68	N/A	Adult
a650	68	Relapsed	Adult
a651	68	N/A	Adult
a652	68	N/A	Adult
a653	68	Relapsed	Adult
a654	68	N/A	Adult
a655	68	N/A	Adult
a656	69	Refractory	Adult
a657	69	N/A	Adult
a658	69	Newly diagnosed	Adult
a659	69	N/A	Adult
a660	69	N/A	Adult
a661	69	N/A	Adult
a662	69	N/A	Adult
a663	69	N/A	Adult
a664	70	N/A	Adult
a665	70	N/A	Adult
a666	70	N/A	Adult
a667	70	N/A	Adult
a668	70	N/A	Adult
a669	71	Newly diagnosed	Adult
a670	71	N/A	Adult
a671	71	N/A	Adult
a672	71	N/A	Adult
a673	71	N/A	Adult
a674	71	N/A	Adult
a675	71	N/A	Adult
a676	71	N/A	Adult
a677	71	N/A	Adult
a678	71	N/A	Adult
a679	72	N/A	Adult
a680	72	N/A	Adult
a681	72	N/A	Adult
a682	72	Refractory	Adult
a683	72	N/A	Adult
a684	72	Newly diagnosed	Adult
a685	72	N/A	Adult
a686	73	Newly diagnosed	Adult
a687	73	Relapsed	Adult
a688	73	N/A	Adult
a689	73	N/A	Adult
a690	73	N/A	Adult
a691	73	N/A	Adult
a692	73	N/A	Adult
a693	73	N/A	Adult
a694	73	N/A	Adult
a695	74	N/A	Adult
a696	74	N/A	Adult
a697	74	N/A	Adult
a698	74	Relapsed	Adult
a699	74	N/A	Adult
a700	74	N/A	Adult
a701	74	N/A	Adult
a702	74	N/A	Adult
a703	74	N/A	Adult
a704	74	N/A	Adult
a705	74	N/A	Adult
a706	75	N/A	Adult
a707	75	N/A	Adult
a708	75	N/A	Adult
a709	75	N/A	Adult
a710	75	N/A	Adult
a711	75	N/A	Adult
a712	75	N/A	Adult
a713	75	N/A	Adult
a714	76	N/A	Adult
a715	76	N/A	Adult
a716	76	N/A	Adult
a717	76	N/A	Adult
a718	76	N/A	Adult
a719	76	Newly diagnosed	Adult
a720	76	N/A	Adult
a721	76	N/A	Adult
a722	77	Newly diagnosed	Adult
a723	77	N/A	Adult
a724	77	N/A	Adult
a725	77	Refractory/Relapsed	Adult
a726	77	N/A	Adult
a727	77	N/A	Adult
a728	77	N/A	Adult
a729	78	N/A	Adult
a730	78	N/A	Adult
a731	78	Newly diagnosed	Adult
a732	78	N/A	Adult
a733	78	N/A	Adult
a734	78	N/A	Adult
a735	78	N/A	Adult
a736	78	N/A	Adult
a737	79	N/A	Adult
a738	79	Newly diagnosed	Adult
a739	79	Relapsed	Adult
a740	79	N/A	Adult
a741	80	Newly diagnosed	Adult
a742	80	Newly diagnosed	Adult
a743	80	N/A	Adult
a744	80	N/A	Adult
a745	81	N/A	Adult
a746	81	Refractory	Adult
a747	81	N/A	Adult
a748	81	N/A	Adult
a749	81	Relapsed	Adult
a750	82	N/A	Adult
a751	82	Newly diagnosed	Adult
a752	83	N/A	Adult
a753	83	N/A	Adult
a754	84	N/A	Adult
a755	84	N/A	Adult
a756	84	N/A	Adult
a757	84	N/A	Adult
a758	85	N/A	Adult
a759	85	N/A	Adult
a760	85	Newly diagnosed	Adult
a761	86	N/A	Adult
a762	87	N/A	Adult
p001	15	Newly diagnosed	Pediatric
p002	15	Refractory	Pediatric
p003	18	N/A	Pediatric
p004	14	Relapsed/Refractory	Pediatric
p005	18	Relpased/Refractory	Pediatric
p006	5	Refractory	Pediatric
p007	14	N/A	Pediatric
p008	9	Relapsed	Pediatric
p009	4	Newly diagnosed	Pediatric
p010	10.49	Newly diagnosed	Pediatric
p011	15	Relapsed	Pediatric
p012	5.88	Newly diagnosed	Pediatric
p013	2.44	Newly diagnosed	Pediatric
p014	8.58	Newly diagnosed	Pediatric
p015	12	Newly diagnosed	Pediatric
p016	7.36	Newly diagnosed	Pediatric
p017	3	Refractory	Pediatric
p018	10.88	Newly diagnosed	Pediatric
p019	11	Newly diagnosed	Pediatric
p020	0	Refractory	Pediatric
p021	6	N/A	Pediatric
p022	1	Refractory	Pediatric
p023	15	N/A	Pediatric
p024	17	Relapsed	Pediatric
p025	11	Newly diagnosed	Pediatric
p026	15	Newly diagnosed	Pediatric
p027	11	N/A	Pediatric
p028	17.9	Newly diagnosed	Pediatric
p029	14.39	Newly diagnosed	Pediatric
p030	17	N/A	Pediatric
p031	11	Newly diagnosed	Pediatric
p032	1.23	Newly diagnosed	Pediatric
p033	1	Newly diagnosed	Pediatric
p034	16.44	Newly diagnosed	Pediatric
p035	0	Newly diagnosed	Pediatric
p036	15	Newly diagnosed	Pediatric
p037	14	Refractory	Pediatric
p038	9.31	Newly diagnosed	Pediatric
p039	3	Relapsed	Pediatric
p040	16	Newly diagnosed	Pediatric
p041	16	Newly diagnosed	Pediatric
p042	7	N/A	Pediatric
p043	7	Relapsed/Refractory	Pediatric
p044	1	Newly diagnosed	Pediatric
p045	2	Relapsed	Pediatric
p046	4	N/A	Pediatric
p047	7	N/A	Pediatric
p048	8.77	Newly diagnosed	Pediatric
p049	17	N/A	Pediatric
p050	14.62	Newly diagnosed	Pediatric
p051	14	N/A	Pediatric
p052	2	Relapsed	Pediatric
p053	0	N/A	Pediatric
p054	8	Newly diagnosed	Pediatric
p055	17	Newly diagnosed	Pediatric
p056	10.69	Newly diagnosed	Pediatric
p057	1	Newly diagnosed	Pediatric
p058	0	Newly diagnosed	Pediatric
p059	3	Relapsed/Refractory	Pediatric
p060	5	Refractory/Relapsed	Pediatric
p061	3	N/A	Pediatric
p062	9	Relapsed	Pediatric
p063	15	N/A	Pediatric
p064	5.64	Newly diagnosed	Pediatric
p065	5	Relapsed	Pediatric
p066	13.31	Newly diagnosed	Pediatric
p067	3	Refractory	Pediatric
p068	8	Relapsed	Pediatric
p069	13	Newly diagnosed	Pediatric
p070	5	Relapsed	Pediatric
p071	15	Relapsed	Pediatric
p072	9.42	Newly diagnosed	Pediatric
p073	10.51	Newly diagnosed	Pediatric
p074	16	NA	Pediatric
p075	17	Newly diagnosed	Pediatric
p076	0.93	Newly diagnosed	Pediatric
p077	6	Newly diagnosed	Pediatric
p078	14	N/A	Pediatric
p079	1.8	Newly diagnosed	Pediatric
p080	10.34	Newly diagnosed	Pediatric
p081	14.19	Newly diagnosed	Pediatric
p082	5.93	Newly diagnosed	Pediatric
p083	11	Relapsed	Pediatric
p084	8	Relapsed	Pediatric
p085	0	Newly diagnosed	Pediatric
p086	16	Relapsed	Pediatric
p087	15	Relapsed	Pediatric
p088	12	Relapsed	Pediatric
p089	0	Relapsed	Pediatric
p090	1.77	Newly diagnosed	Pediatric
p091	0	Relapsed	Pediatric
p092	14	Relapsed	Pediatric
p093	2.07	Newly diagnosed	Pediatric
p094	17	N/A	Pediatric
p095	4	Newly diagnosed	Pediatric
p096	15	Newly diagnosed	Pediatric
p097	18	Newly diagnosed	Pediatric
p098	16.72	Newly diagnosed	Pediatric
p099	2	Relapsed	Pediatric
p100	13	Newly diagnosed	Pediatric
p101	4	Relapsed	Pediatric
p102	3	Relapsed	Pediatric
p103	10	Refractory	Pediatric
p104	2.87	Newly diagnosed	Pediatric
p105	0	N/A	Pediatric
p106	0	Newly diagnosed	Pediatric
p107	0	N/A	Pediatric
p108	0	N/A	Pediatric
p109	0	N/A	Pediatric
p110	0	Newly diagnosed	Pediatric
p111	1	Newly diagnosed	Pediatric
p112	1	N/A	Pediatric
p113	1	Newly diagnosed	Pediatric
p114	1	Newly diagnosed	Pediatric
p115	1	N/A	Pediatric
p116	1	Newly diagnosed	Pediatric
p117	1	Relapsed	Pediatric
p118	2	Relapsed	Pediatric
p119	2	Relapsed/Refractory	Pediatric
p120	2	Newly diagnosed	Pediatric
p121	2	Relapsed	Pediatric
p122	3	Newly diagnosed	Pediatric
p123	3	Relapsed	Pediatric
p124	3	Newly diagnosed	Pediatric
p125	3	Relapsed/Refractory	Pediatric
p126	3	N/A	Pediatric
p127	3	Refractory	Pediatric
p128	3	Relapsed	Pediatric
p129	4	N/A	Pediatric
p130	4	Relapsed/Refractory	Pediatric
p131	5	Relapsed	Pediatric
p132	5	Newly diagnosed	Pediatric
p133	5	Relapsed	Pediatric
p134	5	Relapsed/refractory	Pediatric
p135	6	Relapsed	Pediatric
p136	6	Refractory/Relapsed	Pediatric
p137	6	Refractory	Pediatric
p138	6	Newly diagnosed	Pediatric
p139	7	Relapsed	Pediatric
p140	7	Relapsed	Pediatric
p141	8	Relapsed/Refractory	Pediatric
p142	8	Newly diagnosed	Pediatric
p143	9	Relapsed	Pediatric
p144	9	N/A	Pediatric
p145	9	Relapsed	Pediatric
p146	9	N/A	Pediatric
p147	10	Newly diagnosed	Pediatric
p148	10	Newly diagnosed	Pediatric
p149	10	Relapsed	Pediatric
p150	10	N/A	Pediatric
p151	11	N/A	Pediatric
p152	11	Relapsed	Pediatric
p153	11	N/A	Pediatric
p154	11	Refractory	Pediatric
p155	13	N/A	Pediatric
p156	14	Relapsed	Pediatric
p157	14	Relpased/Refractory	Pediatric
p158	14	Relapsed	Pediatric
p159	14	Newly diagnosed	Pediatric
p160	14	Newly diagnosed	Pediatric
p161	14	Relapsed	Pediatric
p162	14	N/A	Pediatric
p163	15	Newly diagnosed	Pediatric
p164	15	Newly diagnosed	Pediatric
p165	15	Relapsed/Refractory	Pediatric
p166	16	N/A	Pediatric
p167	17	Relapsed	Pediatric
p168	17	N/A	Pediatric
p169	17	N/A	Pediatric
p170	17	Newly diagnosed	Pediatric
p171	17	N/A	Pediatric
p172	17	Relapsed	Pediatric
p173	17	Relapsed/Refractory	Pediatric
p174	17	N/A	Pediatric
p175	18	Relapsed/Refractory	Pediatric
p176	18	N/A	Pediatric
p177	18	Newly diagnosed	Pediatric
p178	18	Relapsed	Pediatric
p179	18	N/A	Pediatric
