# Supplementary material for: Distinct age-associated molecular profiles in acute myeloid leukemia defined by comprehensive clinical genomic profiling
Source: Oncotarget. 2018 May 29;9(41):26417–30. doi: 10.18632/oncotarget.25443 (PMC5995178; doi:10.18632/oncotarget.25443)
Supplement: Supplementary file 5 [file oncotarget-09-26417-s005.xlsx]

## Sheet: genomics
Anonymous ID	Gene	SV cDNA effect	SV Protein effect	SV Frequency	SV Depth	CNA Type	CNA Copy Number	CNA Exons	Rearr Other Gene	Rearr Desc	Rearr Supporting Reads	Mutation Class
a001	MUTYH	c.1145G>A	p.G382D	0.48	514							KNOWN SOMATIC SHORT-VARIANTS
a001	TET2	c.3921_3921delG	p.K1308fs*55	0.8	478							KNOWN SOMATIC SHORT-VARIANTS
a001	TET2	c.4715G>A	p.R1572Q	0.9	712							KNOWN SOMATIC SHORT-VARIANTS
a001	NRAS	c.38G>T	p.G13V	0.03	521							KNOWN SOMATIC SHORT-VARIANTS
a001	SRSF2	c.277_278insGCC	p.G93_R94insR	0.3	324							LIKELY SOMATIC SHORT-VARIANTS
a002	NPM1	c.863_864insTCTG	p.W288fs*10+	0.06	322							KNOWN SOMATIC SHORT-VARIANTS
a002	IDH2	c.419G>A	p.R140Q	0.09	631							KNOWN SOMATIC SHORT-VARIANTS
a003	TP53	c.844C>T	p.R282W	0.35	679							KNOWN SOMATIC SHORT-VARIANTS
a003	NRAS	c.35G>C	p.G12A	0.02	562							KNOWN SOMATIC SHORT-VARIANTS
a003	SDHC	c.77+1G>A	p.splice site 77+1G>A	0.24	552							LIKELY SOMATIC SHORT-VARIANTS
a004	TP53	c.617T>A	p.L206*	0.85	324							KNOWN SOMATIC SHORT-VARIANTS
a004	KMT2A	c.7974G>C	p.K2658N	0.43	600							KNOWN SOMATIC SHORT-VARIANTS
a004	GNA13	c.628G>A	p.D210N	0.42	485							KNOWN SOMATIC SHORT-VARIANTS
a004	BCOR					loss	0	14 of 14				HOMOZYGOUS DELETIONS OF GENES KNOWN TO BE RECURRENTLY DELETED IN CANCER
a004	NF1					loss	0	31 of 59				HOMOZYGOUS DELETIONS OF GENES KNOWN TO BE RECURRENTLY DELETED IN CANCER
a004	ASXL1								KIAA0825	truncation	82	LIKELY FUNCTIONAL REARRANGEMENTS
a005	WT1	c.1136_1137insA	p.R380fs*5	0.47	360							LIKELY SOMATIC SHORT-VARIANTS
a005	WT1	c.1385G>A	p.R462Q	0.5	438							KNOWN SOMATIC SHORT-VARIANTS
a005	KMT2D	c.7904G>A	p.R2635Q	0.44	588							KNOWN SOMATIC SHORT-VARIANTS
a005	GATA2	c.792_796delCTTCC	p.F265fs*15	0.42	503							LIKELY SOMATIC SHORT-VARIANTS
a005	FLT3	c.1785_1786ins45	p.E596_Y597insVTGSSDNEYFTYVDFR	0.47	1051							LIKELY SOMATIC SHORT-VARIANTS
a005	ABL1								BCR	fusion	28	KNOWN FUNCTIONAL REARRANGEMENTS
a006	NRAS	c.183A>C	p.Q61H	0.5	216							KNOWN SOMATIC SHORT-VARIANTS
a007	ASXL1	c.1934_1935insG	p.G646fs*12	0.34	232							KNOWN SOMATIC SHORT-VARIANTS
a007	TET2	c.4289_4290insA	p.S1431fs*47	0.45	398							LIKELY SOMATIC SHORT-VARIANTS
a007	HIST1H3B	c.83A>T	p.K28M	0.43	123							KNOWN SOMATIC SHORT-VARIANTS
a007	TET2	c.391_392insA	p.R131fs*5	0.38	351							LIKELY SOMATIC SHORT-VARIANTS
a008	ASXL1	c.1934_1935insG	p.G646fs*12	0.31	474							KNOWN SOMATIC SHORT-VARIANTS
a008	TET2	c.3594+1G>T	p.splice	0.51	330							LIKELY SOMATIC SHORT-VARIANTS
a008	RUNX1	c.1031_1032insC	p.R346fs*137+	0.4	481							LIKELY SOMATIC SHORT-VARIANTS
a008	SRSF2	c.284C>A	p.P95H	0.41	231							KNOWN SOMATIC SHORT-VARIANTS
a008	TET2	c.2365_2366AAA>GA	p.N789fs*24	0.44	405							LIKELY SOMATIC SHORT-VARIANTS
a009	EZH2	c.2050C>T	p.R684C	0.04	277							KNOWN SOMATIC SHORT-VARIANTS
a009	BRAF								TRIM24	fusion	10	KNOWN FUNCTIONAL REARRANGEMENTS
a010	ASXL1	c.1934_1935insG	p.G646fs*12	0.34	589							KNOWN SOMATIC SHORT-VARIANTS
a010	FLT3	c.1775_1776ins21	p.V592_D593insDFREYEY	0.3	882							LIKELY SOMATIC SHORT-VARIANTS
a010	KMT2A								KMT2A	short variant	629	KNOWN FUNCTIONAL REARRANGEMENTS
a011	TET2	c.2466_2466delC	p.M823fs*1	0.47	455							LIKELY SOMATIC SHORT-VARIANTS
a011	MUTYH	c.1145G>A	p.G382D	0.49	358							KNOWN SOMATIC SHORT-VARIANTS
a011	CEBPA	c.240_261delCCTGTTCCAGCACAGCCGGCAG	p.L81fs*72	0.92	175							LIKELY SOMATIC SHORT-VARIANTS
a011	STAG2	c.3613C>T	p.R1205*	0.92	192							LIKELY SOMATIC SHORT-VARIANTS
a011	ATM	c.5979_5983delTAAAG	p.S1993fs*23	0.44	375							LIKELY SOMATIC SHORT-VARIANTS
a011	TET2	c.3818G>C	p.C1273S	0.46	347							LIKELY SOMATIC SHORT-VARIANTS
a012	TET2	c.4138C>T	p.H1380Y	0.49	472							KNOWN SOMATIC SHORT-VARIANTS
a012	ASXL1	c.1934_1935insG	p.G646fs*12	0.28	475							KNOWN SOMATIC SHORT-VARIANTS
a012	NF1	c.3648_3649insT	p.D1217fs*1	0.47	628							LIKELY SOMATIC SHORT-VARIANTS
a012	KDR	c.1699G>A	p.V567M	0.49	571							KNOWN SOMATIC SHORT-VARIANTS
a012	EZH2	c.745G>A	p.E249K	0.48	467							KNOWN SOMATIC SHORT-VARIANTS
a014	TP53	c.427G>A	p.V143M	0.39	627							KNOWN SOMATIC SHORT-VARIANTS
a014	TP53	c.737T>G	p.M246R	0.33	608							KNOWN SOMATIC SHORT-VARIANTS
a014	FLT3					amplification	8	24 of 24				HIGH-LEVEL (CN>8) AND FOCAL (CN>5) AMPLIFICATIONS OF GENES KNOWN TO BE RECURRENTLY AMPLIFIED IN CANCER
a015	CAD	c.2248C>T	p.R750*	0.49	577							LIKELY SOMATIC SHORT-VARIANTS
a016	IDH2	c.419G>A	p.R140Q	0.48	497							KNOWN SOMATIC SHORT-VARIANTS
a016	NRAS	c.34G>C	p.G12R	0.09	474							KNOWN SOMATIC SHORT-VARIANTS
a016	ASXL1	c.1900_1922delAGAGAGGCGGCCACCACTGCCAT	p.E635fs*15	0.39	575							KNOWN SOMATIC SHORT-VARIANTS
a016	PHF6	c.375-1G>C	p.splice site 375-1G>C	0.12	411							LIKELY SOMATIC SHORT-VARIANTS
a016	RUNX1	c.1236_1237insTCCT	p.Y414fs*70+	0.25	480							LIKELY SOMATIC SHORT-VARIANTS
a016	STAG2	c.775C>T	p.R259*	0.47	403							KNOWN SOMATIC SHORT-VARIANTS
a016	SRSF2	c.284C>G	p.P95R	0.43	269							KNOWN SOMATIC SHORT-VARIANTS
a016	FLT3	c.2503G>C	p.D835H	0.07	458							KNOWN SOMATIC SHORT-VARIANTS
a016	SMARCB1	c.1121G>A	p.R374Q	0.47	407							KNOWN SOMATIC SHORT-VARIANTS
a016	NRAS	c.37G>C	p.G13R	0.04	487							KNOWN SOMATIC SHORT-VARIANTS
a017	TET2	c.3979C>T	p.Q1327*	0.45	555							LIKELY SOMATIC SHORT-VARIANTS
a017	TET2	c.2083_2084insA	p.M695fs*17	0.45	664							LIKELY SOMATIC SHORT-VARIANTS
a017	KIT	c.2466T>A	p.N822K	0.01	597							KNOWN SOMATIC SHORT-VARIANTS
a017	NRAS	c.38G>A	p.G13D	0.07	676							KNOWN SOMATIC SHORT-VARIANTS
a017	DNMT3A	c.1906G>A	p.V636M	0.47	682							KNOWN SOMATIC SHORT-VARIANTS
a017	CEBPA	c.1009_1010insCGCTG	p.G340fs*22+	0.33	522							LIKELY SOMATIC SHORT-VARIANTS
a017	CEBPA	c.244_244delT	p.F82fs*78	0.39	430							LIKELY SOMATIC SHORT-VARIANTS
a018	TET2	c.4354C>T	p.R1452*	0.44	675							KNOWN SOMATIC SHORT-VARIANTS
a018	RAD50	c.2397+1G>A	p.splice site 2397+1G>A	0.49	390							LIKELY SOMATIC SHORT-VARIANTS
a018	SRSF2	c.284C>A	p.P95H	0.44	315							KNOWN SOMATIC SHORT-VARIANTS
a018	TP53	c.643A>G	p.S215G	0.02	626							KNOWN SOMATIC SHORT-VARIANTS
a019	TET2	c.2010_2010delA	p.A671fs*29	0.1	417							LIKELY SOMATIC SHORT-VARIANTS
a019	IDH2	c.418C>T	p.R140W	0.12	440							KNOWN SOMATIC SHORT-VARIANTS
a019	RUNX1	c.485G>A	p.R162K	0.08	427							KNOWN SOMATIC SHORT-VARIANTS
a019	SRSF2	c.278_301del24	p.R94_S101del	0.19	222							KNOWN SOMATIC SHORT-VARIANTS
a019	KMT2A								KMT2A	short variant	167	KNOWN FUNCTIONAL REARRANGEMENTS
a020	TP53	c.451C>T	p.P151S	0.37	656							KNOWN SOMATIC SHORT-VARIANTS
a020	TP53	c.818G>A	p.R273H	0.31	765							KNOWN SOMATIC SHORT-VARIANTS
a021	TP53	c.524G>A	p.R175H	0.32	557							KNOWN SOMATIC SHORT-VARIANTS
a021	TP53	c.835_835delG	p.R280fs*65	0.54	729							KNOWN SOMATIC SHORT-VARIANTS
a021	KMT2A								KMT2A	short variant	13	KNOWN FUNCTIONAL REARRANGEMENTS
a022	PHF6	c.986A>G	p.H329R	0.9	241							KNOWN SOMATIC SHORT-VARIANTS
a022	PIK3R1	c.652G>T	p.E218*	0.44	386							LIKELY SOMATIC SHORT-VARIANTS
a022	RUNX1	c.363_364insG	p.D123fs*15	0.36	664							LIKELY SOMATIC SHORT-VARIANTS
a022	TP53	c.991C>T	p.Q331*	0.69	323							KNOWN SOMATIC SHORT-VARIANTS
a022	DNMT3A	c.2207G>A	p.R736H	0.03	452							KNOWN SOMATIC SHORT-VARIANTS
a022	ASXL1	c.1900_1922delAGAGAGGCGGCCACCACTGCCAT	p.E635fs*15	0.22	534							KNOWN SOMATIC SHORT-VARIANTS
a022	EZH2	c.1876G>A	p.V626M	0.54	400							KNOWN SOMATIC SHORT-VARIANTS
a023	PASK	c.3584C>T	p.T1195M	0.13	562							KNOWN SOMATIC SHORT-VARIANTS
a023	DNMT3A	c.2311C>T	p.R771*	0.06	590							LIKELY SOMATIC SHORT-VARIANTS
a023	ZRSR2	c.1338_1343delGAGCCG	p.R446_R448>R	0.1	252							LIKELY SOMATIC SHORT-VARIANTS
a023	TP53	c.591_591delG	p.E198fs*49	0.2	763							LIKELY SOMATIC SHORT-VARIANTS
a023	JAK2					amplification	7	23 of 23				HIGH-LEVEL (CN>8) AND FOCAL (CN>5) AMPLIFICATIONS OF GENES KNOWN TO BE RECURRENTLY AMPLIFIED IN CANCER
a024	RUNX1	c.496C>G	p.R166G	0.05	314							KNOWN SOMATIC SHORT-VARIANTS
a024	BCOR	c.4640-1G>A	p.splice site 4640-1G>A	0.06	286							LIKELY SOMATIC SHORT-VARIANTS
a024	BCORL1	c.2049_2061>CCAACCCTTCC	p.S684fs*57	0.07	512							LIKELY SOMATIC SHORT-VARIANTS
a024	PHF6	c.719_720AT>GAGATT	p.Y240fs*1	0.09	313							LIKELY SOMATIC SHORT-VARIANTS
a024	NF1	c.6927_6928insGCCCT	p.P2310fs*11	0.08	304							LIKELY SOMATIC SHORT-VARIANTS
a025	SRSF2	c.284C>G	p.P95R	0.38	234							KNOWN SOMATIC SHORT-VARIANTS
a025	ASXL1	c.1900_1922delAGAGAGGCGGCCACCACTGCCAT	p.E635fs*15	0.35	414							KNOWN SOMATIC SHORT-VARIANTS
a025	IDH2	c.515G>A	p.R172K	0.79	429							KNOWN SOMATIC SHORT-VARIANTS
a025	KMT2A								KMT2A	short variant	497	KNOWN FUNCTIONAL REARRANGEMENTS
a026	ASXL1	c.1934_1935insG	p.G646fs*12	0.35	601							KNOWN SOMATIC SHORT-VARIANTS
a026	SRSF2	c.283C>G	p.P95A	0.47	317							KNOWN SOMATIC SHORT-VARIANTS
a026	FLT3	c.1753_1754insCAGATAATGAGTACTTCCCATTTC	p.S585_D586insDNEYFPFP	0.6	1040							LIKELY SOMATIC SHORT-VARIANTS
a027	PRDM1	c.2227G>A	p.E743K	0.24	560							KNOWN SOMATIC SHORT-VARIANTS
a027	BRIP1	c.1871C>A	p.S624*	0.26	339							LIKELY SOMATIC SHORT-VARIANTS
a027	TP53	c.818G>A	p.R273H	0.39	463							KNOWN SOMATIC SHORT-VARIANTS
a028	RUNX1	c.351_351delGGTACT	p.V118fs*4	0.49	312							LIKELY SOMATIC SHORT-VARIANTS
a028	IKZF1	c.950_951insA	p.N317fs*172	0.46	461							LIKELY SOMATIC SHORT-VARIANTS
a028	ASXL1	c.2572C>T	p.Q858*	0.44	513							LIKELY SOMATIC SHORT-VARIANTS
a028	NRAS	c.183A>C	p.Q61H	0.23	305							KNOWN SOMATIC SHORT-VARIANTS
a028	PDGFRB								SDPR	fusion	158	LIKELY FUNCTIONAL REARRANGEMENTS
a029	RUNX1	c.421_422insCGGCTGAGCTGAGAAATGCTAC	p.A149fs*2	0.38	576							LIKELY SOMATIC SHORT-VARIANTS
a029	U2AF1	c.101C>T	p.S34F	0.36	815							KNOWN SOMATIC SHORT-VARIANTS
a029	STAG2	c.3561_3562insT	p.G1188fs*5	0.6	352							LIKELY SOMATIC SHORT-VARIANTS
a029	DNMT3A	c.2645G>A	p.R882H	0.37	695							KNOWN SOMATIC SHORT-VARIANTS
a029	FLT3	c.1771_1772insACGTTGATTTCAGAGAGCCTGAGA	p.Y591_V592insVDFREPEN	0.27	925							LIKELY SOMATIC SHORT-VARIANTS
a029	PHF6					loss	0	11 of 11				HOMOZYGOUS DELETIONS OF GENES KNOWN TO BE RECURRENTLY DELETED IN CANCER
a030	DNMT3A	c.2645G>A	p.R882H	0.45	402							KNOWN SOMATIC SHORT-VARIANTS
a030	U2AF1	c.101C>T	p.S34F	0.44	409							KNOWN SOMATIC SHORT-VARIANTS
a030	STAG2	c.2016_2017insTC	p.L673fs*20	0.79	181							LIKELY SOMATIC SHORT-VARIANTS
a030	RUNX1	c.291_291delC	p.L98fs*24	0.43	312							KNOWN SOMATIC SHORT-VARIANTS
a030	KRAS	c.182A>C	p.Q61P	0.06	418							KNOWN SOMATIC SHORT-VARIANTS
a030	BCOR					loss	0	14 of 14				HOMOZYGOUS DELETIONS OF GENES KNOWN TO BE RECURRENTLY DELETED IN CANCER
a031	U2AF1	c.101C>T	p.S34F	0.47	731							KNOWN SOMATIC SHORT-VARIANTS
a031	FLT3	c.1782_1783AGAGAATATGAATATGATCGGAGA	p.F594_R595insREYEYDRR	0.31	957							LIKELY SOMATIC SHORT-VARIANTS
a031	KMT2A								KMT2A	short variant	60	KNOWN FUNCTIONAL REARRANGEMENTS
a032	IDH2	c.419G>A	p.R140Q	0.39	648							KNOWN SOMATIC SHORT-VARIANTS
a032	NPM1	c.863_864insTCTG	p.W288fs*10+	0.35	250							KNOWN SOMATIC SHORT-VARIANTS
a033	TP53	c.474_475ins33	p.R158_A159insDSTPPPGTRVR	0.3	368							LIKELY SOMATIC SHORT-VARIANTS
a033	CBL								CBL	short variant	98	LIKELY FUNCTIONAL REARRANGEMENTS
a034	DNMT3A	c.1319G>A	p.W440*	0.21	312							KNOWN SOMATIC SHORT-VARIANTS
a034	PHF6	c.79G>T	p.E27*	0.13	195							LIKELY SOMATIC SHORT-VARIANTS
a035	PARP4	c.505_507delGTG	p.V169del	0.34	375							KNOWN SOMATIC SHORT-VARIANTS
a035	KMT2A								ELL	fusion	195	KNOWN FUNCTIONAL REARRANGEMENTS
a036	TP53	c.584T>G	p.I195S	0.42	599							KNOWN SOMATIC SHORT-VARIANTS
a036	TP53	c.524G>A	p.R175H	0.43	465							KNOWN SOMATIC SHORT-VARIANTS
a036	IDH2	c.515G>A	p.R172K	0.42	504							KNOWN SOMATIC SHORT-VARIANTS
a037	BCOR	c.510_517delGCCTGCCA	p.P171fs*12	0.39	654							LIKELY SOMATIC SHORT-VARIANTS
a037	PTPN11	c.1508G>A	p.G503E	0.35	416							KNOWN SOMATIC SHORT-VARIANTS
a037	TET2	c.3893G>C	p.C1298S	0.05	473							LIKELY SOMATIC SHORT-VARIANTS
a037	IGH								BYSL	fusion	11	LIKELY FUNCTIONAL REARRANGEMENTS
a038	TP53	c.329G>C	p.R110P	0.04	573							KNOWN SOMATIC SHORT-VARIANTS
a038	TCF3								BSG	fusion	63	LIKELY FUNCTIONAL REARRANGEMENTS
a039	KRAS	c.34G>T	p.G12C	0.48	485							KNOWN SOMATIC SHORT-VARIANTS
a039	IDH1	c.394C>T	p.R132C	0.45	508							KNOWN SOMATIC SHORT-VARIANTS
a039	KMT2A								KMT2A	short variant	152	KNOWN FUNCTIONAL REARRANGEMENTS
a040	NPM1	c.863_864insCATG	p.W288fs*10+	0.28	282							KNOWN SOMATIC SHORT-VARIANTS
a042	DNMT3A	c.890G>A	p.W297*	0.44	557							LIKELY SOMATIC SHORT-VARIANTS
a042	NPM1	c.863_864insTCTG	p.W288fs*10+	0.26	187							KNOWN SOMATIC SHORT-VARIANTS
a042	FLT3	c.2503G>T	p.D835Y	0.06	534							KNOWN SOMATIC SHORT-VARIANTS
a043	IDH1	c.394C>T	p.R132C	0.3	500							KNOWN SOMATIC SHORT-VARIANTS
a043	DNMT3A	c.2408+2T>A	p.splice site 2408+2T>A	0.34	480							LIKELY SOMATIC SHORT-VARIANTS
a043	WT1	c.374_375insACCG	p.A127fs*73	0.09	145							LIKELY SOMATIC SHORT-VARIANTS
a043	NSD1								NUP98	fusion	190	KNOWN FUNCTIONAL REARRANGEMENTS
a044	DNMT3A	c.2644C>T	p.R882C	0.47	620							KNOWN SOMATIC SHORT-VARIANTS
a044	SRSF2	c.284C>A	p.P95H	0.56	222							KNOWN SOMATIC SHORT-VARIANTS
a044	ZRSR2	c.1343_1344insGAGCCG	p.R448_R449insSR	0.47	275							LIKELY SOMATIC SHORT-VARIANTS
a044	KMT2A								MLLT3	fusion	369	KNOWN FUNCTIONAL REARRANGEMENTS
a045	TP53	c.916C>T	p.R306*	0.45	521							KNOWN SOMATIC SHORT-VARIANTS
a045	JAK2	c.2049A>T	p.R683S	0.34	481							KNOWN SOMATIC SHORT-VARIANTS
a045	CDKN2A					loss	0	2 of 5				HOMOZYGOUS DELETIONS OF GENES KNOWN TO BE RECURRENTLY DELETED IN CANCER
a045	CDKN2A								CDKN2B	deletion	23	LIKELY FUNCTIONAL REARRANGEMENTS
a045	CDKN2B					loss	0	2 of 5				HOMOZYGOUS DELETIONS OF GENES KNOWN TO BE RECURRENTLY DELETED IN CANCER
a045	RB1					loss	0	10 of 27				HOMOZYGOUS DELETIONS OF GENES KNOWN TO BE RECURRENTLY DELETED IN CANCER
a046	IDH1	c.394C>T	p.R132C	0.13	301							KNOWN SOMATIC SHORT-VARIANTS
a046	RET	c.1826G>A	p.C609Y	0.5	229							KNOWN SOMATIC SHORT-VARIANTS
a046	DNMT3A	c.2644C>T	p.R882C	0.15	377							KNOWN SOMATIC SHORT-VARIANTS
a046	SRSF2	c.284C>A	p.P95H	0.16	163							KNOWN SOMATIC SHORT-VARIANTS
a046	RUNX1	c.484A>G	p.R162G	0.1	311							KNOWN SOMATIC SHORT-VARIANTS
a046	RUNX1	c.425C>T	p.A142V	0.1	320							LIKELY SOMATIC SHORT-VARIANTS
a046	CREBBP	c.5933A>G	p.N1978S	0.5	222							LIKELY SOMATIC SHORT-VARIANTS
a047	PTPN11	c.1507G>A	p.G503R	0.45	351							KNOWN SOMATIC SHORT-VARIANTS
a047	NPM1	c.863_864insTCTG	p.W288fs*10+	0.41	197							KNOWN SOMATIC SHORT-VARIANTS
a047	STAG2	c.585T>G	p.Y195*	0.48	361							LIKELY SOMATIC SHORT-VARIANTS
a048	BCOR	c.2699_2700insCCTGGAGCCA	p.L905fs*15	0.76	406							LIKELY SOMATIC SHORT-VARIANTS
a048	TET2	c.1795C>T	p.Q599*	0.45	569							LIKELY SOMATIC SHORT-VARIANTS
a048	NRAS	c.35G>C	p.G12A	0.42	535							KNOWN SOMATIC SHORT-VARIANTS
a048	EZH2	c.1135G>T	p.E379*	0.99	555							LIKELY SOMATIC SHORT-VARIANTS
a048	ASXL1	c.1347C>G	p.Y449*	0.48	625							LIKELY SOMATIC SHORT-VARIANTS
a048	RUNX1	c.958C>T	p.R320*	0.46	523							KNOWN SOMATIC SHORT-VARIANTS
a049	NRAS	c.34G>A	p.G12S	0.31	427							KNOWN SOMATIC SHORT-VARIANTS
a049	SRSF2	c.284C>A	p.P95H	0.38	266							KNOWN SOMATIC SHORT-VARIANTS
a049	BCOR	c.4274A>G	p.N1425S	0.12	204							KNOWN SOMATIC SHORT-VARIANTS
a049	BCOR	c.3487C>T	p.R1163*	0.15	164							LIKELY SOMATIC SHORT-VARIANTS
a049	KRAS	c.35G>C	p.G12A	0.09	401							KNOWN SOMATIC SHORT-VARIANTS
a049	ASXL1	c.2757_2758insA	p.P920fs*4	0.4	547							KNOWN SOMATIC SHORT-VARIANTS
a049	BCOR	c.652_2942del2291	p.K219fs*35	0.15	263							LIKELY SOMATIC SHORT-VARIANTS
a049	CBL	c.1187G>A	p.C396Y	0.03	379							LIKELY SOMATIC SHORT-VARIANTS
a049	TET2	c.5058_5061delCCAG	p.S1686fs*8	0.38	633							LIKELY SOMATIC SHORT-VARIANTS
a049	BCOR	c.1581_1582insA	p.N529fs*28	0.09	266							LIKELY SOMATIC SHORT-VARIANTS
a049	STAG2	c.646C>T	p.R216*	0.87	187							LIKELY SOMATIC SHORT-VARIANTS
a049	RUNX1								ACTN1	fusion	2384	LIKELY FUNCTIONAL REARRANGEMENTS
a050	TET2	c.5588C>A	p.A1863D	0.49	717							KNOWN SOMATIC SHORT-VARIANTS
a050	ASXL1	c.1934_1935insG	p.G646fs*12	0.32	348							KNOWN SOMATIC SHORT-VARIANTS
a050	STAG2	c.386-1G>A	p.splice site 386-1G>A	0.84	197							LIKELY SOMATIC SHORT-VARIANTS
a050	SRSF2	c.283C>A	p.P95T	0.45	271							KNOWN SOMATIC SHORT-VARIANTS
a050	NRAS	c.35G>A	p.G12D	0.39	433							KNOWN SOMATIC SHORT-VARIANTS
a050	BCL7A					loss	0	7 of 7				HOMOZYGOUS DELETIONS OF GENES KNOWN TO BE RECURRENTLY DELETED IN CANCER
a050	KMT2A								KMT2A	short variant	585	KNOWN FUNCTIONAL REARRANGEMENTS
a051	FLT3	c.1840_1840+1ins54	p.F612_G613insGEYEYDLKWEFPRENLEF	0.17	646							LIKELY SOMATIC SHORT-VARIANTS
a051	BCOR	c.2428C>T	p.R810*	0.47	411							LIKELY SOMATIC SHORT-VARIANTS
a051	NRAS	c.34G>T	p.G12C	0.13	369							KNOWN SOMATIC SHORT-VARIANTS
a051	DNMT3A	c.2244_2254delTCGCCCCTTCT	p.R749fs*4	0.4	312							LIKELY SOMATIC SHORT-VARIANTS
a051	WT1	c.1141_1142insC	p.A382fs*3	0.43	269							KNOWN SOMATIC SHORT-VARIANTS
a051	BCORL1	c.3226C>T	p.Q1076*	0.47	311							LIKELY SOMATIC SHORT-VARIANTS
a051	GATA2					loss	0	5 of 5				HOMOZYGOUS DELETIONS OF GENES KNOWN TO BE RECURRENTLY DELETED IN CANCER
a054	CEBPA	c.970_971insT	p.R325fs*36+	0.44	451							LIKELY SOMATIC SHORT-VARIANTS
a054	DNMT3A	c.2191_2191delT	p.F731fs*48	0.8	223							LIKELY SOMATIC SHORT-VARIANTS
a054	KRAS	c.38G>A	p.G13D	0.39	342							KNOWN SOMATIC SHORT-VARIANTS
a054	NPM1	c.863_864insTCTG	p.W288fs*10+	0.33	129							KNOWN SOMATIC SHORT-VARIANTS
a054	ZRSR2	c.1343_1344insGAGCCGGAGCCG	p.R448_R449insSRSR	0.28	454							LIKELY SOMATIC SHORT-VARIANTS
a054	CSF1R	c.95T>G	p.V32G	0.47	475							KNOWN SOMATIC SHORT-VARIANTS
a054	DNMT3A					loss	0	22 of 22				HOMOZYGOUS DELETIONS OF GENES KNOWN TO BE RECURRENTLY DELETED IN CANCER
a055	IDH2	c.419G>A	p.R140Q	0.23	550							KNOWN SOMATIC SHORT-VARIANTS
a056	BCOR	c.4717+2T>G	p.splice site 4717+2T>G	0.16	504							LIKELY SOMATIC SHORT-VARIANTS
a056	NRAS	c.35G>A	p.G12D	0.11	703							KNOWN SOMATIC SHORT-VARIANTS
a056	HIST1H3B	c.83A>T	p.K28M	0.08	377							KNOWN SOMATIC SHORT-VARIANTS
a056	RUNX1	c.1180_1181insGCCC	p.F396fs*88+	0.19	491							LIKELY SOMATIC SHORT-VARIANTS
a056	IDH1	c.394C>T	p.R132C	0.18	727							KNOWN SOMATIC SHORT-VARIANTS
a057	RUNX1	c.1255_1256delGT	p.V419fs*63+	0.41	467							LIKELY SOMATIC SHORT-VARIANTS
a057	IDH2	c.419G>A	p.R140Q	0.42	581							KNOWN SOMATIC SHORT-VARIANTS
a057	DNMT3A	c.2645G>A	p.R882H	0.37	621							KNOWN SOMATIC SHORT-VARIANTS
a057	BCOR	c.2721_2737delCGATGGCCCTGCTGTAA	p.D908fs*3	0.7	291							LIKELY SOMATIC SHORT-VARIANTS
a057	FLT3	c.1795_1796ins51	p.E598_Y599insVTGSSDNEYFYVDFREY	0.1	740							LIKELY SOMATIC SHORT-VARIANTS
a058	NPM1	c.863_864insTCTG	p.W288fs*10+	0.38	262							KNOWN SOMATIC SHORT-VARIANTS
a058	WT1	c.1139_1139delG	p.S381fs*68	0.63	300							LIKELY SOMATIC SHORT-VARIANTS
a058	FLT3	c.1729_1730ins51	p.Q577_M578insMVQVTGSSDNEYFYVDE	0.48	1251							LIKELY SOMATIC SHORT-VARIANTS
a058	TYK2	c.44T>C	p.V15A	0.01	484							KNOWN SOMATIC SHORT-VARIANTS
a059	TP53	c.527G>A	p.C176Y	0.24	230							KNOWN SOMATIC SHORT-VARIANTS
a059	TP53	c.643A>G	p.S215G	0.26	292							KNOWN SOMATIC SHORT-VARIANTS
a060	TP53	c.376-2A>G	p.splice	0.44	347							LIKELY SOMATIC SHORT-VARIANTS
a060	CCT6B	c.467T>G	p.L156*	0.5	461							LIKELY SOMATIC SHORT-VARIANTS
a060	TP53	c.725G>C	p.C242S	0.33	500							KNOWN SOMATIC SHORT-VARIANTS
a061	NPM1	c.863_864insTCTG	p.W288fs*10+	0.42	277							KNOWN SOMATIC SHORT-VARIANTS
a061	FLT3	c.2503G>T	p.D835Y	0.44	666							KNOWN SOMATIC SHORT-VARIANTS
a061	DNMT3A	c.2645G>A	p.R882H	0.44	787							KNOWN SOMATIC SHORT-VARIANTS
a062	NRAS	c.35G>A	p.G12D	0.42	603							KNOWN SOMATIC SHORT-VARIANTS
a062	STAG2	c.1631_1632insGTGGGAAGAGGGACAGG	p.K545fs*37	0.63	288							LIKELY SOMATIC SHORT-VARIANTS
a062	SRSF2	c.284C>T	p.P95L	0.45	302							KNOWN SOMATIC SHORT-VARIANTS
a063	KDM6A	c.542_543delCA	p.T181fs*3	0.4	519							LIKELY SOMATIC SHORT-VARIANTS
a063	SETBP1	c.2602G>A	p.D868N	0.5	804							KNOWN SOMATIC SHORT-VARIANTS
a063	U2AF1	c.470A>G	p.Q157R	0.49	662							KNOWN SOMATIC SHORT-VARIANTS
a063	ASXL1	c.1773_1775delCCA	p.Y591_Q592>*	0.46	563							LIKELY SOMATIC SHORT-VARIANTS
a064	GNAS	c.679C>G	p.Q227E	0.13	731							KNOWN SOMATIC SHORT-VARIANTS
a064	TET2	c.4138C>T	p.H1380Y	0.02	386							KNOWN SOMATIC SHORT-VARIANTS
a065	CHEK2	c.1100_1100delC	p.T367fs*15	0.47	200							LIKELY SOMATIC SHORT-VARIANTS
a065	U2AF1	c.101C>T	p.S34F	0.03	512							KNOWN SOMATIC SHORT-VARIANTS
a065	STAG2	c.1358_1359GA>TCA	p.R453fs*10	0.06	198							LIKELY SOMATIC SHORT-VARIANTS
a066	TET2	c.2224C>T	p.Q742*	0.03	432							LIKELY SOMATIC SHORT-VARIANTS
a067	WT1	c.1106_1106delG	p.R369fs*6	0.78	181							LIKELY SOMATIC SHORT-VARIANTS
a067	CSF1R	c.95T>G	p.V32G	0.03	650							KNOWN SOMATIC SHORT-VARIANTS
a067	FLT3	c.1745_1746ins75	p.T582_G583insGSSDNEYFYVDFREYEYDLKWEPLG	0.39	741							LIKELY SOMATIC SHORT-VARIANTS
a068	CREBBP	c.5735C>G	p.S1912*	0.3	480							LIKELY SOMATIC SHORT-VARIANTS
a068	STAG2	c.775C>T	p.R259*	0.39	316							KNOWN SOMATIC SHORT-VARIANTS
a068	FLT3	c.2503G>T	p.D835Y	0.29	389							KNOWN SOMATIC SHORT-VARIANTS
a068	RUNX1	c.363_364insG	p.D123fs*15	0.3	475							LIKELY SOMATIC SHORT-VARIANTS
a068	SRSF2	c.284C>T	p.P95L	0.27	258							KNOWN SOMATIC SHORT-VARIANTS
a068	KMT2A								KMT2A	short variant	168	KNOWN FUNCTIONAL REARRANGEMENTS
a069	TP53	c.713G>T	p.C238F	0.76	246							KNOWN SOMATIC SHORT-VARIANTS
a069	NF1					loss	0	29 of 59				HOMOZYGOUS DELETIONS OF GENES KNOWN TO BE RECURRENTLY DELETED IN CANCER
a069	IKZF1								AUTS2	truncation	72	LIKELY FUNCTIONAL REARRANGEMENTS
a070	WT1	c.1385G>C	p.R462P	0.76	357							LIKELY SOMATIC SHORT-VARIANTS
a070	WT1	c.1133_1143TTGTACGGTCG>GCGTCGG	p.R380fs*69	0.07	310							KNOWN SOMATIC SHORT-VARIANTS
a071	TUSC3	c.350G>A	p.R117H	0.54	512							KNOWN SOMATIC SHORT-VARIANTS
a072	TP53	c.475G>C	p.A159P	0.49	439							KNOWN SOMATIC SHORT-VARIANTS
a072	TP53	c.818G>C	p.R273P	0.07	581							KNOWN SOMATIC SHORT-VARIANTS
a072	ZRSR2	c.505C>T	p.R169*	0.19	210							LIKELY SOMATIC SHORT-VARIANTS
a072	STAG2	c.646C>T	p.R216*	0.73	194							LIKELY SOMATIC SHORT-VARIANTS
a072	ASXL1	c.1934_1935insG	p.G646fs*12	0.33	498							KNOWN SOMATIC SHORT-VARIANTS
a073	TET2	c.4103_4103delT	p.F1368fs*80	0.45	398							LIKELY SOMATIC SHORT-VARIANTS
a073	TET2	c.4317_4318insA	p.R1440fs*38	0.38	633							LIKELY SOMATIC SHORT-VARIANTS
a074	SF3B1	c.2098A>G	p.K700E	0.43	440							KNOWN SOMATIC SHORT-VARIANTS
a074	PTPN11	c.227A>G	p.E76G	0.45	465							KNOWN SOMATIC SHORT-VARIANTS
a075	KDM6A	c.3317T>G	p.L1106R	0.35	399							KNOWN SOMATIC SHORT-VARIANTS
a075	TET2	c.2101C>T	p.Q701*	0.08	482							LIKELY SOMATIC SHORT-VARIANTS
a075	MAP3K6					loss	0	28 of 29				HOMOZYGOUS DELETIONS OF GENES KNOWN TO BE RECURRENTLY DELETED IN CANCER
a075	ARID1A					loss	0	7 of 20				HOMOZYGOUS DELETIONS OF GENES KNOWN TO BE RECURRENTLY DELETED IN CANCER
a075	ARID1A								EPB41	truncation	326	LIKELY FUNCTIONAL REARRANGEMENTS
a075	RUNX1								RUNX1T1	fusion	1076	KNOWN FUNCTIONAL REARRANGEMENTS
a076	DNMT3A	c.1627G>T	p.G543C	0.41	667							KNOWN SOMATIC SHORT-VARIANTS
a076	PTPN11	c.218C>T	p.T73I	0.44	674							KNOWN SOMATIC SHORT-VARIANTS
a076	IDH1	c.394C>T	p.R132C	0.41	741							KNOWN SOMATIC SHORT-VARIANTS
a076	NPM1	c.863_864insTCTG	p.W288fs*10+	0.33	390							KNOWN SOMATIC SHORT-VARIANTS
a077	MTOR	c.5481_5492delCGCCACCACTGC	p.A1828_A1831del	0.41	956							LIKELY SOMATIC SHORT-VARIANTS
a077	JAK2	c.1849G>T	p.V617F	0.95	803							KNOWN SOMATIC SHORT-VARIANTS
a078	FLT3	c.2504A>T	p.D835V	0.67	324							KNOWN SOMATIC SHORT-VARIANTS
a078	DNMT3A	c.2645G>A	p.R882H	0.37	580							KNOWN SOMATIC SHORT-VARIANTS
a078	FLT3	c.1803_1804insAAATGGGAGTTTCCAAGAGAAAATTTAAACTTT	p.L601_K602insKWEFPRENLNF	0.44	536							LIKELY SOMATIC SHORT-VARIANTS
a078	BCOR	c.3924_3924delG	p.A1309fs*26	0.81	339							LIKELY SOMATIC SHORT-VARIANTS
a078	U2AF1	c.101C>T	p.S34F	0.4	593							KNOWN SOMATIC SHORT-VARIANTS
a078	KMT2A								KMT2A	short variant	10	LIKELY FUNCTIONAL REARRANGEMENTS
a079	BCORL1	c.2833C>T	p.R945*	0.13	554							LIKELY SOMATIC SHORT-VARIANTS
a079	RUNX1	c.601C>T	p.R201*	0.09	604							KNOWN SOMATIC SHORT-VARIANTS
a079	FLT1	c.3955G>A	p.A1319T	0.3	572							KNOWN SOMATIC SHORT-VARIANTS
a079	BCOR	c.4494-1G>A	p.splice site 4494-1G>A	0.13	223							LIKELY SOMATIC SHORT-VARIANTS
a080	WT1	c.1105C>T	p.R369*	0.34	206							KNOWN SOMATIC SHORT-VARIANTS
a080	MYH11								CBFB	fusion	869	KNOWN FUNCTIONAL REARRANGEMENTS
a081	WT1	c.306G>A	p.W102*	0.45	147							LIKELY SOMATIC SHORT-VARIANTS
a081	NOD1	c.1905_1906insC	p.R637fs*106	0.09	469							LIKELY SOMATIC SHORT-VARIANTS
a081	IDH2	c.419G>A	p.R140Q	0.38	397							KNOWN SOMATIC SHORT-VARIANTS
a081	FLT3	c.2503G>T	p.D835Y	0.34	381							KNOWN SOMATIC SHORT-VARIANTS
a081	DNMT3A	c.2645G>A	p.R882H	0.36	446							KNOWN SOMATIC SHORT-VARIANTS
a081	NPM1	c.863_864insTCTG	p.W288fs*10+	0.32	226							KNOWN SOMATIC SHORT-VARIANTS
a081	U2AF1	c.101C>T	p.S34F	0.36	411							KNOWN SOMATIC SHORT-VARIANTS
a082	RUNX1	c.613+1G>A	p.splice site 613+1G>A	0.14	471							LIKELY SOMATIC SHORT-VARIANTS
a082	RUNX1	c.493_501delGGTCGAAGT	p.G165_S167del	0.6	370							LIKELY SOMATIC SHORT-VARIANTS
a082	SF3B1	c.2098A>G	p.K700E	0.43	468							KNOWN SOMATIC SHORT-VARIANTS
a083	DNMT3A	c.2645G>A	p.R882H	0.66	409							KNOWN SOMATIC SHORT-VARIANTS
a083	TET2					loss	0	5 of 9				HOMOZYGOUS DELETIONS OF GENES KNOWN TO BE RECURRENTLY DELETED IN CANCER
a084	RUNX1								PRDM15	fusion	63	LIKELY FUNCTIONAL REARRANGEMENTS
a085	FOXP1	c.1630C>T	p.R544*	0.18	397							LIKELY SOMATIC SHORT-VARIANTS
a085	MAP3K7	c.1388A>G	p.N463S	0.49	419							KNOWN SOMATIC SHORT-VARIANTS
a085	KRAS	c.34G>C	p.G12R	0.51	660							KNOWN SOMATIC SHORT-VARIANTS
a085	KMT2A								KMT2A	short variant	16	KNOWN FUNCTIONAL REARRANGEMENTS
a086	TP53	c.833C>G	p.P278R	0.18	571							KNOWN SOMATIC SHORT-VARIANTS
a086	TP53	c.700T>C	p.Y234H	0.07	415							KNOWN SOMATIC SHORT-VARIANTS
a086	HLA-A	c.233A>G	p.Q78R	0.45	221							KNOWN SOMATIC SHORT-VARIANTS
a086	KMT2A								KMT2A	short variant	21	KNOWN FUNCTIONAL REARRANGEMENTS
a087	ASXL1	c.1945G>T	p.G649*	0.15	520							LIKELY SOMATIC SHORT-VARIANTS
a087	STAG2	c.1050_1051insTGCT	p.L351fs*8	0.28	233							LIKELY SOMATIC SHORT-VARIANTS
a087	IDH2	c.419G>A	p.R140Q	0.2	526							KNOWN SOMATIC SHORT-VARIANTS
a087	CEBPA	c.971T>A	p.L324Q	0.02	375							LIKELY SOMATIC SHORT-VARIANTS
a088	BCORL1	c.3441+1G>A	p.splice site 3441+1G>A	0.43	459							LIKELY SOMATIC SHORT-VARIANTS
a088	SF3B1	c.2098A>G	p.K700E	0.44	472							KNOWN SOMATIC SHORT-VARIANTS
a088	BCOR	c.572G>A	p.W191*	0.46	620							LIKELY SOMATIC SHORT-VARIANTS
a088	NRAS	c.35G>C	p.G12A	0.17	584							KNOWN SOMATIC SHORT-VARIANTS
a088	FLT3	c.2028C>G	p.N676K	0.14	495							KNOWN SOMATIC SHORT-VARIANTS
a088	NRAS	c.37G>C	p.G13R	0.08	583							KNOWN SOMATIC SHORT-VARIANTS
a088	RUNX1	c.495_496insCGAAGTGGA	p.G165_R166insRSG	0.35	567							LIKELY SOMATIC SHORT-VARIANTS
a088	PTPN11	c.1508G>C	p.G503A	0.03	439							KNOWN SOMATIC SHORT-VARIANTS
a088	TET2	c.822_822delC	p.N275fs*18	0.41	580							LIKELY SOMATIC SHORT-VARIANTS
a089	AR	c.173a>T	p.Q58L	0.43	332							KNOWN SOMATIC SHORT-VARIANTS
a089	FLT3	c.2028C>A	p.N676K	0.43	435							KNOWN SOMATIC SHORT-VARIANTS
a089	DNMT3A	c.2645G>A	p.R882H	0.5	481							KNOWN SOMATIC SHORT-VARIANTS
a089	ARID2	c.1928C>G	p.S643*	0.45	464							LIKELY SOMATIC SHORT-VARIANTS
a089	NPM1	c.863_864insCTTG	p.W288fs*10+	0.31	257							KNOWN SOMATIC SHORT-VARIANTS
a089	IDH1	c.395G>A	p.R132H	0.35	469							KNOWN SOMATIC SHORT-VARIANTS
a090	RUNX1	c.1060_1061insCCTACTC	p.P357fs*128+	0.41	314							LIKELY SOMATIC SHORT-VARIANTS
a090	FLT3	c.1741_1742ins39	p.V581_T582insTGSSDNEYLNPPL	0.25	507							LIKELY SOMATIC SHORT-VARIANTS
a090	SF3B1	c.1998G>T	p.K666N	0.46	334							KNOWN SOMATIC SHORT-VARIANTS
a091	BCOR	c.2450_2451insT	p.D818fs*1	0.1	276							LIKELY SOMATIC SHORT-VARIANTS
a091	CHEK2	c.1100_1100delC	p.T367fs*15	0.41	172							LIKELY SOMATIC SHORT-VARIANTS
a091	ASXL1	c.1934_1935insG	p.G646fs*12	0.3	321							KNOWN SOMATIC SHORT-VARIANTS
a091	BCOR	c.4876_4876delC	p.P1626fs*14	0.11	153							LIKELY SOMATIC SHORT-VARIANTS
a091	FLT3	c.2504A>T	p.D835V	0.46	280							KNOWN SOMATIC SHORT-VARIANTS
a091	RUNX1	c.1031_1032insC	p.R346fs*137+	0.42	366							LIKELY SOMATIC SHORT-VARIANTS
a091	EZH2	c.259_266delAGTGACTT	p.S87fs*36	0.91	281							LIKELY SOMATIC SHORT-VARIANTS
a091	IDH1	c.394C>T	p.R132C	0.03	406							KNOWN SOMATIC SHORT-VARIANTS
a091	ZRSR2	c.772_772-1insAAC	p.splice site 772_772-1insAAC	0.82	213							LIKELY SOMATIC SHORT-VARIANTS
a091	KMT2A								KMT2A	short variant	33	KNOWN FUNCTIONAL REARRANGEMENTS
a092	NF1	c.2033_2033delC	p.P678fs*10	0.36	274							KNOWN SOMATIC SHORT-VARIANTS
a092	TP53	c.643A>G	p.S215G	0.76	378							KNOWN SOMATIC SHORT-VARIANTS
a093	DNMT3A	c.1785_1785delG	p.R596fs*55	0.48	446							LIKELY SOMATIC SHORT-VARIANTS
a093	NPM1	c.863_864insTCTG	p.W288fs*10+	0.32	262							KNOWN SOMATIC SHORT-VARIANTS
a093	SETBP1	c.2843G>A	p.R948H	0.02	545							KNOWN SOMATIC SHORT-VARIANTS
a093	IDH1	c.395G>A	p.R132H	0.22	433							KNOWN SOMATIC SHORT-VARIANTS
a093	TET2	c.4138C>T	p.H1380Y	0.56	352							KNOWN SOMATIC SHORT-VARIANTS
a093	TET2	c.3803+1G>A	p.splice	0.45	257							LIKELY SOMATIC SHORT-VARIANTS
a094	TP53	c.731G>T	p.G244V	0.88	265							KNOWN SOMATIC SHORT-VARIANTS
a094	CDK8					amplification	11	13 of 13				HIGH-LEVEL (CN>8) AND FOCAL (CN>5) AMPLIFICATIONS OF GENES KNOWN TO BE RECURRENTLY AMPLIFIED IN CANCER
a094	FLT3					amplification	13	24 of 24				HIGH-LEVEL (CN>8) AND FOCAL (CN>5) AMPLIFICATIONS OF GENES KNOWN TO BE RECURRENTLY AMPLIFIED IN CANCER
a094	FLT3								SLC24A3	fusion	116	LIKELY FUNCTIONAL REARRANGEMENTS
a095	U2AF1	c.101C>T	p.S34F	0.27	446							KNOWN SOMATIC SHORT-VARIANTS
a095	DNMT3A								FAM228B	truncation	61	LIKELY FUNCTIONAL REARRANGEMENTS
a096	KRAS	c.351A>C	p.K117N	0.44	605							KNOWN SOMATIC SHORT-VARIANTS
a096	DNMT3A	c.2094G>A	p.W698*	0.43	486							LIKELY SOMATIC SHORT-VARIANTS
a096	NRAS	c.35G>A	p.G12D	0.03	610							KNOWN SOMATIC SHORT-VARIANTS
a096	ERBB2	c.2322G>T	p.M774I	0.41	679							KNOWN SOMATIC SHORT-VARIANTS
a096	BCOR	c.3072_3073delAG	p.E1025fs*53	0.94	255							LIKELY SOMATIC SHORT-VARIANTS
a096	ASXL1	c.3824C>A	p.S1275*	0.4	672							LIKELY SOMATIC SHORT-VARIANTS
a096	IDH2	c.419G>A	p.R140Q	0.48	601							KNOWN SOMATIC SHORT-VARIANTS
a097	NPM1	c.863_864insTCTG	p.W288fs*10+	0.2	259							KNOWN SOMATIC SHORT-VARIANTS
a097	IDH2	c.419G>A	p.R140Q	0.39	604							KNOWN SOMATIC SHORT-VARIANTS
a097	PTPN11	c.213T>A	p.F71L	0.31	507							KNOWN SOMATIC SHORT-VARIANTS
a098	SH2B3	c.1416_1417insC	p.N473fs*30	0.47	1072							LIKELY SOMATIC SHORT-VARIANTS
a098	FOXP1	c.452_453insG	p.E152fs*18	0.38	858							LIKELY SOMATIC SHORT-VARIANTS
a098	JAK2	c.1849G>T	p.V617F	0.85	695							KNOWN SOMATIC SHORT-VARIANTS
a099	ASXL1	c.2831_2859delTGACAGCTGAGGAGGGTCTAGATCCTCTT	p.L944fs*1	0.2	574							LIKELY SOMATIC SHORT-VARIANTS
a099	CD36	c.667_671delAAAGT	p.K223fs*7	0.4	424							LIKELY SOMATIC SHORT-VARIANTS
a099	NF1	c.5251_5252insA	p.T1751fs*6	0.71	392							LIKELY SOMATIC SHORT-VARIANTS
a099	DNMT3A	c.1560C>A	p.C520*	0.43	458							LIKELY SOMATIC SHORT-VARIANTS
a100	TP53	c.454_455insCGCCCGG	p.T155fs*28	0.56	428							LIKELY SOMATIC SHORT-VARIANTS
a100	CSF1R	c.95T>G	p.V32G	0.17	301							KNOWN SOMATIC SHORT-VARIANTS
a100	FUS								RIOK2	fusion	88	LIKELY FUNCTIONAL REARRANGEMENTS
a101	WT1	c.1143_1143delG	p.A382fs*67	0.08	425							LIKELY SOMATIC SHORT-VARIANTS
a101	IDH2	c.419G>A	p.R140Q	0.14	661							KNOWN SOMATIC SHORT-VARIANTS
a101	WT1	c.1300C>T	p.R434C	0.04	520							KNOWN SOMATIC SHORT-VARIANTS
a101	FLT3	c.1745_1746ins78	p.T582_G583ins26	0.15	806							LIKELY SOMATIC SHORT-VARIANTS
a101	KMT2A								KMT2A	short variant	201	KNOWN FUNCTIONAL REARRANGEMENTS
a102	DNMT3A	c.841_842delGA	p.E281fs*42	0.32	409							LIKELY SOMATIC SHORT-VARIANTS
a102	NPM1	c.863_864insCCTG	p.W288fs*10+	0.22	235							KNOWN SOMATIC SHORT-VARIANTS
a102	IDH2	c.419G>A	p.R140Q	0.38	492							KNOWN SOMATIC SHORT-VARIANTS
a103	DNMT3A	c.977G>A	p.R326H	0.5	307							KNOWN SOMATIC SHORT-VARIANTS
a103	DNMT3A	c.1453C>T	p.Q485*	0.55	346							LIKELY SOMATIC SHORT-VARIANTS
a103	FLT3	c.1790_1791ins45	p.Y597_E598insEYDLKWEFPRENLGP	0.26	722							LIKELY SOMATIC SHORT-VARIANTS
a103	NPM1	c.863_864insTCTG	p.W288fs*10+	0.38	179							KNOWN SOMATIC SHORT-VARIANTS
a104	SRSF2	c.284C>T	p.P95L	0.46	179							KNOWN SOMATIC SHORT-VARIANTS
a104	DNMT3A	c.2645G>A	p.R882H	0.49	598							KNOWN SOMATIC SHORT-VARIANTS
a104	ASXL1	c.1934_1935insG	p.G646fs*12	0.32	450							KNOWN SOMATIC SHORT-VARIANTS
a104	CSF3R	c.1853C>T	p.T618I	0.42	478							LIKELY SOMATIC SHORT-VARIANTS
a105	BCOR	c.3243_3249delGTATAGT	p.Y1082fs*29	0.24	347							LIKELY SOMATIC SHORT-VARIANTS
a106	GNAS	c.602G>A	p.R201H	0.02	647							KNOWN SOMATIC SHORT-VARIANTS
a106	TSC2	c.390C>G	p.Y130*	0.1	596							LIKELY SOMATIC SHORT-VARIANTS
a106	PHF6	c.346C>T	p.R116*	0.13	244							KNOWN SOMATIC SHORT-VARIANTS
a106	MUTYH	c.692G>A	p.R231H	0.49	511							KNOWN SOMATIC SHORT-VARIANTS
a107	SRSF2	c.284C>G	p.P95R	0.48	433							KNOWN SOMATIC SHORT-VARIANTS
a107	STAG2	c.328C>T	p.R110*	0.83	93							LIKELY SOMATIC SHORT-VARIANTS
a107	ASXL1	c.2324_2324delT	p.L775fs*1	0.42	584							LIKELY SOMATIC SHORT-VARIANTS
a107	NRAS	c.38G>A	p.G13D	0.4	521							KNOWN SOMATIC SHORT-VARIANTS
a107	BCOR					loss	None	14 of 14				HOMOZYGOUS DELETIONS OF GENES KNOWN TO BE RECURRENTLY DELETED IN CANCER
a108	PHF6	c.955C>T	p.R319*	0.19	320							LIKELY SOMATIC SHORT-VARIANTS
a108	NOTCH2	c.6902_6903insG	p.P2302fs*11	0.06	493							LIKELY SOMATIC SHORT-VARIANTS
a108	SH2B3	c.922C>T	p.R308*	0.22	552							LIKELY SOMATIC SHORT-VARIANTS
a108	CHUK	c.385+1G>C	p.splice site 385+1G>C	0.52	312							LIKELY SOMATIC SHORT-VARIANTS
a109	GATA2	c.953C>T	p.A318V	0.42	454							KNOWN SOMATIC SHORT-VARIANTS
a109	CEBPA	c.140_141delCC	p.A47fs*60	0.37	206							LIKELY SOMATIC SHORT-VARIANTS
a109	CEBPA	c.917G>C	p.R306P	0.44	355							KNOWN SOMATIC SHORT-VARIANTS
a109	DNMT3A					loss	0	22 of 22				HOMOZYGOUS DELETIONS OF GENES KNOWN TO BE RECURRENTLY DELETED IN CANCER
a110	TET2	c.1680_1681insCAAGGAGCAAACACGAGATCTTGTGCCCCCAACACAGCACTATCTG	p.K561fs*21	0.32	925							LIKELY SOMATIC SHORT-VARIANTS
a110	TET2	c.5521G>T	p.E1841*	0.31	768							LIKELY SOMATIC SHORT-VARIANTS
a110	SF3B1	c.2098A>G	p.K700E	0.07	428							KNOWN SOMATIC SHORT-VARIANTS
a110	ASXL1	c.1934_1935insG	p.G646fs*12	0.22	565							KNOWN SOMATIC SHORT-VARIANTS
a111	NF1	c.5812+1G>C	p.splice site 5812+1G>C	0.08	309							LIKELY SOMATIC SHORT-VARIANTS
a111	TET2	c.1882G>T	p.E628*	0.12	493							LIKELY SOMATIC SHORT-VARIANTS
a111	NF1	c.653_654insA	p.A219fs*12	0.11	487							LIKELY SOMATIC SHORT-VARIANTS
a111	SF3B1	c.2098A>G	p.K700E	0.44	429							KNOWN SOMATIC SHORT-VARIANTS
a111	BCOR	c.3565_3566insC	p.A1190fs*21	0.58	279							LIKELY SOMATIC SHORT-VARIANTS
a111	NF1	c.2033_2034insC	p.I679fs*21	0.22	449							KNOWN SOMATIC SHORT-VARIANTS
a111	EZH2	c.862C>T	p.R288*	0.1	472							LIKELY SOMATIC SHORT-VARIANTS
a111	RUNX1	c.485G>A	p.R162K	0.57	419							KNOWN SOMATIC SHORT-VARIANTS
a112	MUTYH	c.1145G>A	p.G382D	0.23	498							KNOWN SOMATIC SHORT-VARIANTS
a112	NRAS	c.35G>A	p.G12D	0.2	524							KNOWN SOMATIC SHORT-VARIANTS
a112	WT1	c.1117_1117delG	p.G373fs*2	0.09	409							LIKELY SOMATIC SHORT-VARIANTS
a112	WT1	c.1139_1140insGTCT	p.A382fs*4	0.18	454							LIKELY SOMATIC SHORT-VARIANTS
a113	PC	c.3473G>A	p.R1158H	0.08	617							KNOWN SOMATIC SHORT-VARIANTS
a113	TP53	c.625_626delAG	p.R209fs*6	0.07	441							KNOWN SOMATIC SHORT-VARIANTS
a113	NRAS	c.35G>C	p.G12A	0.02	441							KNOWN SOMATIC SHORT-VARIANTS
a114	RUNX1	c.226_227insGCAGCAT	p.V79fs*61	0.41	466							LIKELY SOMATIC SHORT-VARIANTS
a114	BCORL1	c.3586C>T	p.R1196*	0.99	308							LIKELY SOMATIC SHORT-VARIANTS
a114	DNMT3A	c.2566G>T	p.E856*	0.51	638							LIKELY SOMATIC SHORT-VARIANTS
a114	TP53	c.941C>T	p.S314F	0.52	1058							KNOWN SOMATIC SHORT-VARIANTS
a114	IDH1	c.394C>A	p.R132S	0.47	701							KNOWN SOMATIC SHORT-VARIANTS
a114	TCF3	c.23C>T	p.A8V	0.48	673							KNOWN SOMATIC SHORT-VARIANTS
a114	ETV6								IntergenicRegion	truncation	35	LIKELY FUNCTIONAL REARRANGEMENTS
a115	ASXL1	c.2606_2606delG	p.G869fs*7	0.14	518							LIKELY SOMATIC SHORT-VARIANTS
a115	SETBP1	c.2608G>A	p.G870S	0.15	564							KNOWN SOMATIC SHORT-VARIANTS
a116	TET2	c.2850_2851insT	p.A951fs*21	0.44	695							LIKELY SOMATIC SHORT-VARIANTS
a116	NPM1								MLF1	fusion	568	KNOWN FUNCTIONAL REARRANGEMENTS
a117	NPM1	c.863_864insTCTG	p.W288fs*10+	0.31	42							KNOWN SOMATIC SHORT-VARIANTS
a117	DNMT3A	c.2644C>T	p.R882C	0.44	745							KNOWN SOMATIC SHORT-VARIANTS
a117	TET2	c.2236C>T	p.Q746*	0.94	126							KNOWN SOMATIC SHORT-VARIANTS
a119	NRAS	c.183A>C	p.Q61H	0.43	364							KNOWN SOMATIC SHORT-VARIANTS
a119	KMT2A								MLLT1	fusion	113	KNOWN FUNCTIONAL REARRANGEMENTS
a120	TP53	c.711G>A	p.M237I	0.53	448							KNOWN SOMATIC SHORT-VARIANTS
a120	NF1	c.2955_2962delAGCTAGCA	p.Q985fs*2	0.45	207							LIKELY SOMATIC SHORT-VARIANTS
a121	PIK3R1	c.1946G>A	p.R649Q	0.47	586							KNOWN SOMATIC SHORT-VARIANTS
a121	NPM1	c.863_864insTCTG	p.W288fs*10+	0.41	306							KNOWN SOMATIC SHORT-VARIANTS
a121	DNMT3A	c.2645G>A	p.R882H	0.46	566							KNOWN SOMATIC SHORT-VARIANTS
a121	IDH1	c.395G>A	p.R132H	0.44	652							KNOWN SOMATIC SHORT-VARIANTS
a121	FLT3	c.1818_1819ins63	p.P606_R607ins21	0.27	1209							LIKELY SOMATIC SHORT-VARIANTS
a122	CCND3	c.607C>T	p.P203S	0.08	628							KNOWN SOMATIC SHORT-VARIANTS
a122	NPM1	c.863_864insCCTG	p.W288fs*10+	0.08	318							KNOWN SOMATIC SHORT-VARIANTS
a122	FLT3	c.1771_1772insACGTTGATTTCAGAGAATATGAATATGATCTCAAATGGGAGTTTCCAAGAGAAAATTTAGAGTTTG	p.Y591_V592insVDFREYEYDLKWEFPRENLEFD	0.13	924							LIKELY SOMATIC SHORT-VARIANTS
a122	DNMT3A	c.2645G>A	p.R882H	0.09	630							KNOWN SOMATIC SHORT-VARIANTS
a122	CHEK2	c.1100_1100delC	p.T367fs*15	0.09	284							LIKELY SOMATIC SHORT-VARIANTS
a123	CUX1	c.1322_1323insC	p.P442fs*16	0.38	423							LIKELY SOMATIC SHORT-VARIANTS
a123	SRSF2	c.284C>A	p.P95H	0.4	202							KNOWN SOMATIC SHORT-VARIANTS
a123	ASXL1	c.1934_1935insG	p.G646fs*12	0.3	364							KNOWN SOMATIC SHORT-VARIANTS
a123	STAG2	c.1840C>T	p.R614*	0.9	194							KNOWN SOMATIC SHORT-VARIANTS
a123	IDH2	c.419G>A	p.R140Q	0.46	379							KNOWN SOMATIC SHORT-VARIANTS
a123	CIITA	c.960_960delA	p.Q320fs*41	0.51	371							LIKELY SOMATIC SHORT-VARIANTS
a124	CRKL					amplification	12	3 of 3				HIGH-LEVEL (CN>8) AND FOCAL (CN>5) AMPLIFICATIONS OF GENES KNOWN TO BE RECURRENTLY AMPLIFIED IN CANCER
a124	MYH11								CBFB	fusion	118	KNOWN FUNCTIONAL REARRANGEMENTS
a124	TCF3								OAZ1	fusion	75	LIKELY FUNCTIONAL REARRANGEMENTS
a125	DNMT3A	c.1903C>T	p.R635W	0.48	386							KNOWN SOMATIC SHORT-VARIANTS
a125	NPM1	c.863_864insTCTG	p.W288fs*10+	0.37	297							KNOWN SOMATIC SHORT-VARIANTS
a125	STK11	c.1062C>G	p.F354L	0.46	363							LIKELY SOMATIC SHORT-VARIANTS
a125	IDH2	c.419G>A	p.R140Q	0.1	384							KNOWN SOMATIC SHORT-VARIANTS
a125	IDH1	c.395G>A	p.R132H	0.35	538							KNOWN SOMATIC SHORT-VARIANTS
a125	FLT3	c.1740_1741ins54	p.Q580_V581insVTGSSDNEYFYVDFREYE	0.22	838							KNOWN SOMATIC SHORT-VARIANTS
a126	KMT2A								MLLT3	fusion	42	KNOWN FUNCTIONAL REARRANGEMENTS
a127	TP53	c.627_627delA	p.N210fs*37	0.34	610							KNOWN SOMATIC SHORT-VARIANTS
a127	TP53	c.996_996delC	p.R333fs*12	0.37	483							KNOWN SOMATIC SHORT-VARIANTS
a127	NRAS	c.183A>T	p.Q61H	0.01	485							KNOWN SOMATIC SHORT-VARIANTS
a127	PTPN11	c.182A>G	p.D61G	0.1	500							KNOWN SOMATIC SHORT-VARIANTS
a127	NRAS	c.181C>A	p.Q61K	0.14	484							KNOWN SOMATIC SHORT-VARIANTS
a128	ASXL1	c.1900_1922delAGAGAGGCGGCCACCACTGCCAT	p.E635fs*15	0.36	307							KNOWN SOMATIC SHORT-VARIANTS
a128	SRSF2	c.284C>A	p.P95H	0.51	167							KNOWN SOMATIC SHORT-VARIANTS
a128	TET2	c.3893G>A	p.C1298Y	0.69	115							KNOWN SOMATIC SHORT-VARIANTS
a129	NPM1	c.863_864insTCTG	p.W288fs*10+	0.35	284							KNOWN SOMATIC SHORT-VARIANTS
a129	CEBPA	c.196_197insCCTA	p.I68fs*41	0.35	331							LIKELY SOMATIC SHORT-VARIANTS
a129	FLT3	c.1778_1779ins39	p.D593_F594insFREYEYDLKWEFP	0.45	930							LIKELY SOMATIC SHORT-VARIANTS
a129	WT1	c.1133_1136TTGT>TGCCA	p.V379fs*6	0.36	480							LIKELY SOMATIC SHORT-VARIANTS
a129	DNMT3A	c.2644C>T	p.R882C	0.4	640							KNOWN SOMATIC SHORT-VARIANTS
a131	WT1	c.1166_1167insC	p.F391fs*10	0.5	442							LIKELY SOMATIC SHORT-VARIANTS
a131	KDM6A	c.3337_3338insGTTTCCC	p.V1113fs*40	0.31	724							LIKELY SOMATIC SHORT-VARIANTS
a131	WT1	c.1385G>C	p.R462P	0.48	456							LIKELY SOMATIC SHORT-VARIANTS
a131	MLLT10								PICALM	fusion	906	KNOWN FUNCTIONAL REARRANGEMENTS
a132	WT1	c.1384C>T	p.R462W	0.03	299							KNOWN SOMATIC SHORT-VARIANTS
a133	WT1	c.1101_1102insGTGCGGCGTGTGCCTGGAGTAGCCC	p.P376fs*17	0.36	416							LIKELY SOMATIC SHORT-VARIANTS
a133	WT1	c.1137_1138insCGGT	p.A382fs*4	0.36	543							LIKELY SOMATIC SHORT-VARIANTS
a134	RUNX1	c.553C>T	p.Q185*	0.28	302							LIKELY SOMATIC SHORT-VARIANTS
a134	IDH1	c.394C>T	p.R132C	0.19	306							KNOWN SOMATIC SHORT-VARIANTS
a134	SRSF2	c.284C>A	p.P95H	0.33	177							KNOWN SOMATIC SHORT-VARIANTS
a134	CDKN2A	c.146T>C	p.I49T	0.45	290							KNOWN SOMATIC SHORT-VARIANTS
a134	TP53	c.542G>A	p.R181H	0.03	254							KNOWN SOMATIC SHORT-VARIANTS
a134	ASXL1	c.2893C>T	p.R965*	0.34	313							KNOWN SOMATIC SHORT-VARIANTS
a134	IDH2	c.419G>A	p.R140Q	0.14	265							KNOWN SOMATIC SHORT-VARIANTS
a134	KMT2A								KMT2A	short variant	28	KNOWN FUNCTIONAL REARRANGEMENTS
a135	FLT3	c.1741_1742ins63	p.V581_T582insTGSSDNEYFYVDFREYEYDLM	0.28	1065							LIKELY SOMATIC SHORT-VARIANTS
a135	DNMT3A	c.2645G>A	p.R882H	0.45	590							KNOWN SOMATIC SHORT-VARIANTS
a135	KMT2A								NUP98	fusion	286	LIKELY FUNCTIONAL REARRANGEMENTS
a136	KRAS	c.35G>C	p.G12A	0.24	363							KNOWN SOMATIC SHORT-VARIANTS
a136	IDH2	c.419G>T	p.R140L	0.07	387							KNOWN SOMATIC SHORT-VARIANTS
a136	KRAS	c.183A>C	p.Q61H	0.01	371							KNOWN SOMATIC SHORT-VARIANTS
a136	IDH2	c.419G>A	p.R140Q	0.11	387							KNOWN SOMATIC SHORT-VARIANTS
a136	KMT2A								MLLT4	fusion	1249	KNOWN FUNCTIONAL REARRANGEMENTS
a137	RUNX1	c.1243_1244insAGTT	p.F416fs*68+	0.09	369							LIKELY SOMATIC SHORT-VARIANTS
a137	SRSF2	c.284C>A	p.P95H	0.14	243							KNOWN SOMATIC SHORT-VARIANTS
a137	DNMT3A	c.2645G>A	p.R882H	0.23	417							KNOWN SOMATIC SHORT-VARIANTS
a137	IDH2	c.419G>A	p.R140Q	0.13	436							KNOWN SOMATIC SHORT-VARIANTS
a137	NRAS	c.35G>C	p.G12A	0.02	424							KNOWN SOMATIC SHORT-VARIANTS
a137	NRAS	c.37G>C	p.G13R	0.02	431							KNOWN SOMATIC SHORT-VARIANTS
a138	TP53	c.817C>T	p.R273C	0.22	698							KNOWN SOMATIC SHORT-VARIANTS
a138	TP53	c.742C>T	p.R248W	0.03	499							KNOWN SOMATIC SHORT-VARIANTS
a138	TBL1XR1								IntergenicRegion	truncation	48	LIKELY FUNCTIONAL REARRANGEMENTS
a139	RUNX1	c.982_983insCAGC	p.F330fs*154+	0.35	365							LIKELY SOMATIC SHORT-VARIANTS
a139	ETV6	c.641_642insC	p.A215fs*2	0.35	654							LIKELY SOMATIC SHORT-VARIANTS
a139	BCOR	c.4330_4337delGTGGTCCT	p.V1445fs*8	0.65	186							LIKELY SOMATIC SHORT-VARIANTS
a139	U2AF1	c.101C>T	p.S34F	0.34	459							KNOWN SOMATIC SHORT-VARIANTS
a140	BCOR	c.3871A>T	p.K1291*	0.82	288							LIKELY SOMATIC SHORT-VARIANTS
a140	WT1	c.629_630insCGCT	p.I212fs*37	0.21	559							LIKELY SOMATIC SHORT-VARIANTS
a140	ICK	c.45C>G	p.Y15*	0.08	435							LIKELY SOMATIC SHORT-VARIANTS
a140	RUNX1	c.1348_1349insGCGACGT	p.V453fs*32+	0.18	320							LIKELY SOMATIC SHORT-VARIANTS
a140	STK11	c.1062C>G	p.F354L	0.45	533							LIKELY SOMATIC SHORT-VARIANTS
a140	NRAS	c.35G>A	p.G12D	0.08	444							KNOWN SOMATIC SHORT-VARIANTS
a140	U2AF1	c.100T>A	p.S34T	0.09	496							KNOWN SOMATIC SHORT-VARIANTS
a140	U2AF1	c.101C>T	p.S34F	0.41	493							KNOWN SOMATIC SHORT-VARIANTS
a140	CBL	c.1151G>A	p.C384Y	0.24	387							KNOWN SOMATIC SHORT-VARIANTS
a140	KMT2A								KMT2A	short variant	701	KNOWN FUNCTIONAL REARRANGEMENTS
a141	DNMT3A	c.890G>A	p.W297*	0.14	403							LIKELY SOMATIC SHORT-VARIANTS
a141	IDH2	c.515G>A	p.R172K	0.14	531							KNOWN SOMATIC SHORT-VARIANTS
a141	BCOR	c.3513_3514insA	p.Q1174fs*8	0.15	648							LIKELY SOMATIC SHORT-VARIANTS
a141	DNMT3A	c.2645G>A	p.R882H	0.02	482							KNOWN SOMATIC SHORT-VARIANTS
a142	IDH2	c.419G>A	p.R140Q	0.18	485							KNOWN SOMATIC SHORT-VARIANTS
a142	CEBPA	c.1050_1051insAA	p.V351fs*10+	0.09	360							LIKELY SOMATIC SHORT-VARIANTS
a142	GATA2	c.593_594insG	p.S201fs*1	0.27	610							LIKELY SOMATIC SHORT-VARIANTS
a142	BCOR	c.4050C>A	p.Y1350*	0.96	236							LIKELY SOMATIC SHORT-VARIANTS
a142	NRAS	c.35G>C	p.G12A	0.03	478							KNOWN SOMATIC SHORT-VARIANTS
a142	RUNX1	c.592G>A	p.D198N	0.63	713							KNOWN SOMATIC SHORT-VARIANTS
a142	NRAS	c.37G>C	p.G13R	0.06	482							KNOWN SOMATIC SHORT-VARIANTS
a143	TSC2	c.1819G>A	p.A607T	0.12	327							KNOWN SOMATIC SHORT-VARIANTS
a143	TP53	c.380_380delC	p.P128fs*42	0.35	315							KNOWN SOMATIC SHORT-VARIANTS
a143	DNMT3A	c.2711C>T	p.P904L	0.38	336							KNOWN SOMATIC SHORT-VARIANTS
a143	TP53	c.808T>C	p.F270L	0.41	537							KNOWN SOMATIC SHORT-VARIANTS
a143	ERG								MN1	fusion	739	LIKELY FUNCTIONAL REARRANGEMENTS
a144	DNMT3A	c.2644C>T	p.R882C	0.43	528							KNOWN SOMATIC SHORT-VARIANTS
a144	IGH								MYEOV/CCND1	fusion	117	KNOWN FUNCTIONAL REARRANGEMENTS
a145	STAG2	c.463-2A>G	p.splice site 463-2A>G	0.99	162							LIKELY SOMATIC SHORT-VARIANTS
a145	FLT3	c.1744_1745ins78	p.T582_G583insGSSDNEYFYVDFREYEYDLKWEFPPS	0.31	822							LIKELY SOMATIC SHORT-VARIANTS
a145	TET2	c.2484_2489delCAAAAT	p.C828_I830>*	0.48	401							LIKELY SOMATIC SHORT-VARIANTS
a145	WT1	c.1114_1116CCT>CCATATCC	p.G373fs*4	0.93	295							LIKELY SOMATIC SHORT-VARIANTS
a145	KMT2A								KMT2A	short variant	334	KNOWN FUNCTIONAL REARRANGEMENTS
a146	NRAS	c.182A>T	p.Q61L	0.07	240							KNOWN SOMATIC SHORT-VARIANTS
a146	NPM1	c.863_864insTCTG	p.W288fs*10+	0.4	204							KNOWN SOMATIC SHORT-VARIANTS
a146	DNMT3A	c.2644C>T	p.R882C	0.51	308							KNOWN SOMATIC SHORT-VARIANTS
a146	IDH2	c.419G>A	p.R140Q	0.44	367							KNOWN SOMATIC SHORT-VARIANTS
a146	PTPN11	c.181G>T	p.D61Y	0.13	314							KNOWN SOMATIC SHORT-VARIANTS
a146	PTPN11	c.226G>A	p.E76K	0.02	365							KNOWN SOMATIC SHORT-VARIANTS
a146	PTPN11	c.227A>G	p.E76G	0.03	363							KNOWN SOMATIC SHORT-VARIANTS
a147	TP53	c.596G>A	p.G199E	0.24	611							KNOWN SOMATIC SHORT-VARIANTS
a147	SETD2	c.5149G>T	p.G1717*	0.21	364							LIKELY SOMATIC SHORT-VARIANTS
a147	TP53	c.376-1G>A	p.splice site 376-1G>A	0.23	372							LIKELY SOMATIC SHORT-VARIANTS
a147	SETD2	c.1945_1946AT>ACC	p.I649fs*2	0.19	428							LIKELY SOMATIC SHORT-VARIANTS
a147	KIT					amplification	6	21 of 21				HIGH-LEVEL (CN>8) AND FOCAL (CN>5) AMPLIFICATIONS OF GENES KNOWN TO BE RECURRENTLY AMPLIFIED IN CANCER
a147	KDR					amplification	6	30 of 30				HIGH-LEVEL (CN>8) AND FOCAL (CN>5) AMPLIFICATIONS OF GENES KNOWN TO BE RECURRENTLY AMPLIFIED IN CANCER
a148	CTCF	c.146G>A	p.R49H	0.19	597							KNOWN SOMATIC SHORT-VARIANTS
a148	BCOR	c.4009C>T	p.Q1337*	0.56	405							LIKELY SOMATIC SHORT-VARIANTS
a148	SRSF2	c.278_301delGCCGCCCCCCGGACTCACACCACA	p.R94_S101del	0.39	309							KNOWN SOMATIC SHORT-VARIANTS
a148	TET2	c.3409+2T>G	p.splice site 3409+2T>G	0.51	649							LIKELY SOMATIC SHORT-VARIANTS
a148	RUNX1	c.477_508+22>GGG	p.splice site 477_508+22>GGG	0.5	221							LIKELY SOMATIC SHORT-VARIANTS
a148	RUNX1					loss	0	9 of 9				HOMOZYGOUS DELETIONS OF GENES KNOWN TO BE RECURRENTLY DELETED IN CANCER
a149	WT1	c.1142C>A	p.S381*	0.15	408							KNOWN SOMATIC SHORT-VARIANTS
a149	FLT3	c.1771_1772insACGTTGATTTCAGAGAATATGAATATGATCTCAAATGGGAGTTTCCAAGAGAAAATTTAGAGTTTG	p.Y591_V592insVDFREYEYDLKWEFPRENLEFD	0.39	926							LIKELY SOMATIC SHORT-VARIANTS
a149	NSD1								NUP98	fusion	546	KNOWN FUNCTIONAL REARRANGEMENTS
a150	GATA2	c.961C>T	p.L321F	0.47	423							KNOWN SOMATIC SHORT-VARIANTS
a150	CEBPA	c.207_207delC	p.P70fs*90	0.44	293							LIKELY SOMATIC SHORT-VARIANTS
a150	NRAS	c.181C>A	p.Q61K	0.04	308							KNOWN SOMATIC SHORT-VARIANTS
a150	NRAS	c.35_36GT>AA	p.G12E	0.39	440							KNOWN SOMATIC SHORT-VARIANTS
a151	PRDM1	c.2227G>A	p.E743K	0.53	705							KNOWN SOMATIC SHORT-VARIANTS
a151	NRAS	c.38G>A	p.G13D	0.04	630							KNOWN SOMATIC SHORT-VARIANTS
a151	CIC	c.320G>A	p.G107E	0.52	390							KNOWN SOMATIC SHORT-VARIANTS
a152	WT1	c.1108_1109insGG	p.P372fs*4	0.46	265							LIKELY SOMATIC SHORT-VARIANTS
a152	WT1	c.1138_1139insG	p.S381fs*4	0.29	255							KNOWN SOMATIC SHORT-VARIANTS
a152	KMT2D	c.8026_8026delG	p.E2676fs*15	0.31	459							LIKELY SOMATIC SHORT-VARIANTS
a152	FLT3	c.1742_1743ins39	p.V581_T582insTGSSDNEYLSWGE	0.33	634							LIKELY SOMATIC SHORT-VARIANTS
a152	RUNX1					loss	0	3 of 9				HOMOZYGOUS DELETIONS OF GENES KNOWN TO BE RECURRENTLY DELETED IN CANCER
a152	KMT2A								KMT2A	short variant	281	KNOWN FUNCTIONAL REARRANGEMENTS
a153	RUNX1	c.950_950delT	p.S318fs*10	0.4	549							LIKELY SOMATIC SHORT-VARIANTS
a153	KMT2A								KMT2A	short variant	46	KNOWN FUNCTIONAL REARRANGEMENTS
a154	NRAS	c.35G>A	p.G12D	0.18	445							KNOWN SOMATIC SHORT-VARIANTS
a154	LRP1B	c.8576_8580delTAAAT	p.L2859fs*6	0.42	351							LIKELY SOMATIC SHORT-VARIANTS
a154	NRAS	c.182A>C	p.Q61P	0.14	461							KNOWN SOMATIC SHORT-VARIANTS
a154	KMT2A								KMT2A	short variant	85	KNOWN FUNCTIONAL REARRANGEMENTS
a155	STAG2	c.3277+1G>A	p.splice site 3277+1G>A	0.95	231							LIKELY SOMATIC SHORT-VARIANTS
a155	CEBPA	c.933_934insCA	p.Q312fs*7	0.07	345							LIKELY SOMATIC SHORT-VARIANTS
a155	RUNX1	c.453_453delG	p.M151fs*25	0.45	619							LIKELY SOMATIC SHORT-VARIANTS
a155	CEBPA	c.370_371insC	p.H125fs*45	0.3	66							LIKELY SOMATIC SHORT-VARIANTS
a155	SRSF2	c.284C>A	p.P95H	0.47	288							KNOWN SOMATIC SHORT-VARIANTS
a155	IDH2	c.419G>A	p.R140Q	0.45	496							KNOWN SOMATIC SHORT-VARIANTS
a155	NRAS	c.35G>C	p.G12A	0.06	636							KNOWN SOMATIC SHORT-VARIANTS
a155	NRAS	c.37G>C	p.G13R	0.09	641							KNOWN SOMATIC SHORT-VARIANTS
a155	ASXL1	c.1934_1935insG	p.G646fs*12	0.34	458							KNOWN SOMATIC SHORT-VARIANTS
a155	FLT3	c.2503G>C	p.D835H	0.01	474							KNOWN SOMATIC SHORT-VARIANTS
a155	KMT2A								KMT2A	short variant	243	KNOWN FUNCTIONAL REARRANGEMENTS
a156	WT1	c.1124_1124delC	p.P376fs*73	0.11	288							LIKELY SOMATIC SHORT-VARIANTS
a156	DNMT3A	c.2645G>A	p.R882H	0.18	422							KNOWN SOMATIC SHORT-VARIANTS
a156	NPM1	c.863_864insTCTG	p.W288fs*10+	0.17	247							KNOWN SOMATIC SHORT-VARIANTS
a156	FLT3	c.1724_1725insGTCTACCATGTCCACTGGCCGAGGAGTCTATTACTCATGAAGATGCAACTAAAGTCTCTTATACTTATACTA	p.L576_Q577>QMVQVTGSSDNEYFYVDFREYEYD	0.06	794							LIKELY SOMATIC SHORT-VARIANTS
a157	CCND3	c.608C>T	p.P203L	0.06	567							KNOWN SOMATIC SHORT-VARIANTS
a157	DNMT3A	c.2645G>A	p.R882H	0.41	483							KNOWN SOMATIC SHORT-VARIANTS
a157	NPM1	c.863_864insTCTG	p.W288fs*10+	0.42	231							KNOWN SOMATIC SHORT-VARIANTS
a157	PTPN11	c.1505C>T	p.S502L	0.4	388							KNOWN SOMATIC SHORT-VARIANTS
a157	ATRX	c.4700-1G>T	p.splice site 4700-1G>T	0.42	339							LIKELY SOMATIC SHORT-VARIANTS
a157	FLT3	c.1803_1804ins36	p.L601_K602insKWEFPRENLEFG	0.12	480							LIKELY SOMATIC SHORT-VARIANTS
a158	ASXL1	c.2077C>T	p.R693*	0.09	705							KNOWN SOMATIC SHORT-VARIANTS
a158	IDH1	c.394C>T	p.R132C	0.05	577							KNOWN SOMATIC SHORT-VARIANTS
a158	KMT2A								KMT2A	short variant	30	KNOWN FUNCTIONAL REARRANGEMENTS
a158	ABL1								BCR	fusion	82	KNOWN FUNCTIONAL REARRANGEMENTS
a159	WT1	c.1127_1128insGACA	p.L378fs*8	0.07	252							LIKELY SOMATIC SHORT-VARIANTS
a159	NRAS	c.35G>A	p.G12D	0.08	316							KNOWN SOMATIC SHORT-VARIANTS
a159	DNMT3A	c.2141C>G	p.S714C	0.11	357							KNOWN SOMATIC SHORT-VARIANTS
a159	WT1	c.1103_1104insACCCG	p.R369fs*8	0.08	237							LIKELY SOMATIC SHORT-VARIANTS
a159	EP300	c.5711A>C	p.Q1904P	0.4	391							KNOWN SOMATIC SHORT-VARIANTS
a159	ABL1								BCR	fusion	448	KNOWN FUNCTIONAL REARRANGEMENTS
a159	KMT2A								KMT2A	short variant	94	KNOWN FUNCTIONAL REARRANGEMENTS
a160	ATM	c.1142_1143insACAG	p.S381fs*27	0.47	468							LIKELY SOMATIC SHORT-VARIANTS
a160	SF3B1	c.1996A>G	p.K666E	0.22	525							KNOWN SOMATIC SHORT-VARIANTS
a160	RUNX1	c.497G>A	p.R166Q	0.19	454							KNOWN SOMATIC SHORT-VARIANTS
a160	CBL	c.1247G>C	p.C416S	0.04	421							KNOWN SOMATIC SHORT-VARIANTS
a161	NOTCH2	c.6853_6857delCAGAG	p.S2286fs*3	0.29	508							LIKELY SOMATIC SHORT-VARIANTS
a161	ARID1A	c.3164_3165delAT	p.Y1055fs*49	0.32	559							LIKELY SOMATIC SHORT-VARIANTS
a161	CCND3	c.583C>T	p.Q195*	0.34	522							KNOWN SOMATIC SHORT-VARIANTS
a161	EP300	c.4879C>T	p.R1627W	0.32	607							KNOWN SOMATIC SHORT-VARIANTS
a161	KRAS	c.183A>C	p.Q61H	0.56	982							KNOWN SOMATIC SHORT-VARIANTS
a161	CDKN2B					loss	0	5 of 5				HOMOZYGOUS DELETIONS OF GENES KNOWN TO BE RECURRENTLY DELETED IN CANCER
a161	CDKN2A					loss	0	5 of 5				HOMOZYGOUS DELETIONS OF GENES KNOWN TO BE RECURRENTLY DELETED IN CANCER
a162	FLT3	c.2503G>T	p.D835Y	0.46	415							KNOWN SOMATIC SHORT-VARIANTS
a162	NPM1	c.863_864insTCTG	p.W288fs*10+	0.32	102							KNOWN SOMATIC SHORT-VARIANTS
a162	IDH1	c.395G>A	p.R132H	0.41	326							KNOWN SOMATIC SHORT-VARIANTS
a163	RUNX1	c.958C>T	p.R320*	0.03	524							KNOWN SOMATIC SHORT-VARIANTS
a163	ATR	c.184C>T	p.Q62*	0.44	226							LIKELY SOMATIC SHORT-VARIANTS
a163	RUNX1	c.1163_1164insAGTA	p.S389fs*95+	0.18	653							LIKELY SOMATIC SHORT-VARIANTS
a163	SF3B1	c.2098A>G	p.K700E	0.44	450							KNOWN SOMATIC SHORT-VARIANTS
a163	IDH1	c.394C>T	p.R132C	0.04	329							KNOWN SOMATIC SHORT-VARIANTS
a164	TP53	c.829T>G	p.C277G	0.8	528							KNOWN SOMATIC SHORT-VARIANTS
a164	NF1	c.2446C>T	p.R816*	0.04	265							KNOWN SOMATIC SHORT-VARIANTS
a164	GATA2	c.1075T>G	p.L359V	0.44	587							KNOWN SOMATIC SHORT-VARIANTS
a164	NRAS	c.37G>C	p.G13R	0.02	649							KNOWN SOMATIC SHORT-VARIANTS
a165	TP53	c.637_639CGA>TGG	p.R213W	0.02	466							LIKELY SOMATIC SHORT-VARIANTS
a165	ZRSR2	c.1343_1344insGAGCCG	p.R448_R449insSR	0.51	183							LIKELY SOMATIC SHORT-VARIANTS
a166	SRSF2	c.284C>A	p.P95H	0.51	226							KNOWN SOMATIC SHORT-VARIANTS
a166	ASXL1	c.1934_1935insG	p.G646fs*12	0.35	351							KNOWN SOMATIC SHORT-VARIANTS
a166	IDH2	c.419G>A	p.R140Q	0.02	443							KNOWN SOMATIC SHORT-VARIANTS
a166	RUNX1	c.730_731insC	p.T246fs*15	0.45	484							LIKELY SOMATIC SHORT-VARIANTS
a166	CREBBP	c.5539A>T	p.K1847*	0.47	487							LIKELY SOMATIC SHORT-VARIANTS
a166	GATA2	c.952G>A	p.A318T	0.5	428							KNOWN SOMATIC SHORT-VARIANTS
a166	TET2	c.4045-1G>T	p.splice site 4045-1G>T	0.91	420							LIKELY SOMATIC SHORT-VARIANTS
a166	JAK2	c.1849G>T	p.V617F	0.49	454							KNOWN SOMATIC SHORT-VARIANTS
a166	ETV6					loss	0	8 of 8				HOMOZYGOUS DELETIONS OF GENES KNOWN TO BE RECURRENTLY DELETED IN CANCER
a169	ASXL1	c.2193_2193delA	p.L732fs*12	0.07	768							LIKELY SOMATIC SHORT-VARIANTS
a169	TP53	c.770T>A	p.L257Q	0.03	611							KNOWN SOMATIC SHORT-VARIANTS
a169	CBL	c.1112A>C	p.Y371S	0.01	384							LIKELY SOMATIC SHORT-VARIANTS
a170	PTPN11	c.227A>G	p.E76G	0.52	474							KNOWN SOMATIC SHORT-VARIANTS
a170	FLT3	c.1779_1780insTTCAGAGAATATGAATATGATCTCAAATGG	p.D593_F594insFREYEYDLKW	0.31	721							LIKELY SOMATIC SHORT-VARIANTS
a170	KMT2A								KMT2A	short variant	60	KNOWN FUNCTIONAL REARRANGEMENTS
a171	RAD50	c.3772C>T	p.Q1258*	0.28	421							LIKELY SOMATIC SHORT-VARIANTS
a171	KDR	c.2617G>A	p.G873R	0.3	586							KNOWN SOMATIC SHORT-VARIANTS
a171	KRAS	c.38G>A	p.G13D	0.28	441							KNOWN SOMATIC SHORT-VARIANTS
a171	KMT2A								MLLT3	fusion	96	KNOWN FUNCTIONAL REARRANGEMENTS
a172	ALK	c.3599C>T	p.A1200V	0.51	401							KNOWN SOMATIC SHORT-VARIANTS
a172	NRAS	c.35G>A	p.G12D	0.5	439							KNOWN SOMATIC SHORT-VARIANTS
a172	CDKN2B					loss	0	5 of 5				HOMOZYGOUS DELETIONS OF GENES KNOWN TO BE RECURRENTLY DELETED IN CANCER
a172	CDKN2A					loss	0	5 of 5				HOMOZYGOUS DELETIONS OF GENES KNOWN TO BE RECURRENTLY DELETED IN CANCER
a173	FLT3	c.1742_1743ins63	p.V581_T582insTGSSDNEYFYVDFREYEYDLK	0.29	1205							LIKELY SOMATIC SHORT-VARIANTS
a173	IDH1	c.394C>G	p.R132G	0.46	696							KNOWN SOMATIC SHORT-VARIANTS
a173	NPM1	c.863_864insTCTG	p.W288fs*10+	0.3	289							KNOWN SOMATIC SHORT-VARIANTS
a173	ATM	c.7187C>G	p.T2396S	0.42	588							LIKELY SOMATIC SHORT-VARIANTS
a174	ASXL1	c.1934_1935insG	p.G646fs*12	0.32	479							KNOWN SOMATIC SHORT-VARIANTS
a174	EZH2	c.1852-2A>G	p.splice site 1852-2A>G	0.89	193							LIKELY SOMATIC SHORT-VARIANTS
a174	KRAS	c.35G>C	p.G12A	0.37	332							KNOWN SOMATIC SHORT-VARIANTS
a174	ETV6	c.419_420delTA	p.I140fs*13	0.45	557							LIKELY SOMATIC SHORT-VARIANTS
a174	NRAS	c.37G>C	p.G13R	0.06	520							KNOWN SOMATIC SHORT-VARIANTS
a174	KRAS	c.436G>A	p.A146T	0.02	375							KNOWN SOMATIC SHORT-VARIANTS
a175	DNMT3A	c.2644C>T	p.R882C	0.53	561							KNOWN SOMATIC SHORT-VARIANTS
a175	KIT	c.1761_1762ins39	p.N587_R588insELPYDHKWEFPRN	0.19	607							LIKELY SOMATIC SHORT-VARIANTS
a176	NRAS	c.38G>T	p.G13V	0.37	614							KNOWN SOMATIC SHORT-VARIANTS
a176	GATA2	c.953C>T	p.A318V	0.37	632							KNOWN SOMATIC SHORT-VARIANTS
a176	GATA2	c.961C>T	p.L321F	0.07	631							KNOWN SOMATIC SHORT-VARIANTS
a176	CEBPA	c.329_336delGCGCGCCC	p.A111fs*56	0.48	153							LIKELY SOMATIC SHORT-VARIANTS
a177	TET2	c.5461_5461delG	p.D1821fs*12	0.45	767							LIKELY SOMATIC SHORT-VARIANTS
a177	NPM1	c.863_864insTCTG	p.W288fs*10+	0.38	350							KNOWN SOMATIC SHORT-VARIANTS
a177	SF3B1	c.2098A>G	p.K700E	0.47	493							KNOWN SOMATIC SHORT-VARIANTS
a177	TET2	c.4468G>T	p.E1490*	0.48	659							LIKELY SOMATIC SHORT-VARIANTS
a177	FLT3	c.1814_1815ins39	p.F605_P606insDFREYEYDLKWEF	0.28	985							LIKELY SOMATIC SHORT-VARIANTS
a179	NPM1	c.863_864insTCTG	p.W288fs*10+	0.42	180							KNOWN SOMATIC SHORT-VARIANTS
a179	IDH2	c.419G>A	p.R140Q	0.46	252							KNOWN SOMATIC SHORT-VARIANTS
a179	SRSF2	c.284C>A	p.P95H	0.39	177							KNOWN SOMATIC SHORT-VARIANTS
a180	SRSF2	c.284C>G	p.P95R	0.06	353							KNOWN SOMATIC SHORT-VARIANTS
a180	TP53	c.844C>T	p.R282W	0.03	804							KNOWN SOMATIC SHORT-VARIANTS
a180	TP53	c.584T>C	p.I195T	0.03	700							KNOWN SOMATIC SHORT-VARIANTS
a180	DNMT3A	c.2204A>G	p.Y735C	0.05	607							KNOWN SOMATIC SHORT-VARIANTS
a181	KRAS	c.34G>T	p.G12C	0.24	439							KNOWN SOMATIC SHORT-VARIANTS
a181	IKZF1	c.966_967insT	p.G323fs*166	0.2	443							LIKELY SOMATIC SHORT-VARIANTS
a182	TP53	c.853G>A	p.E285K	0.07	667							KNOWN SOMATIC SHORT-VARIANTS
a182	STAG2	c.2673+1G>A	p.splice site 2673+1G>A	0.16	144							LIKELY SOMATIC SHORT-VARIANTS
a182	NRAS	c.182A>T	p.Q61L	0.03	434							KNOWN SOMATIC SHORT-VARIANTS
a182	KMT2A								KMT2A	short variant	225	KNOWN FUNCTIONAL REARRANGEMENTS
a183	IDH2	c.419G>A	p.R140Q	0.03	448							KNOWN SOMATIC SHORT-VARIANTS
a183	DNMT3A	c.2644C>T	p.R882C	0.43	433							KNOWN SOMATIC SHORT-VARIANTS
a183	WT1	c.1099-6_1104delCTGCAGGATGTG	p.splice site 1099-6_1104delCTGCAGGATGTG	0.28	271							LIKELY SOMATIC SHORT-VARIANTS
a184	WT1	c.1293_1294insT	p.S433fs*22	0.16	458							LIKELY SOMATIC SHORT-VARIANTS
a184	FLT3	c.2503G>T	p.D835Y	0.15	442							KNOWN SOMATIC SHORT-VARIANTS
a184	RUNX1	c.1206_1207insT	p.Y403fs*80+	0.17	480							LIKELY SOMATIC SHORT-VARIANTS
a184	KMT2A								KMT2A	short variant	190	KNOWN FUNCTIONAL REARRANGEMENTS
a185	CHEK2	c.1262_1262delT	p.S422fs*15	0.48	303							LIKELY SOMATIC SHORT-VARIANTS
a186	WT1	c.1169_1170insT	p.F391fs*10	0.23	417							LIKELY SOMATIC SHORT-VARIANTS
a186	CEBPA	c.170_183delAGCACGAGACGTCC	p.E57fs*46	0.37	370							LIKELY SOMATIC SHORT-VARIANTS
a186	CEBPA	c.923_924insGGAGACGCAGCAGAA	p.V308_E309insETQQK	0.35	537							LIKELY SOMATIC SHORT-VARIANTS
a186	WT1	c.1105_1107>GGC	p.R370fs*15	0.17	318							LIKELY SOMATIC SHORT-VARIANTS
a187	CEBPA	c.51_63delCCACCTGCAGAGC	p.H18fs*138	0.45	111							LIKELY SOMATIC SHORT-VARIANTS
a187	IKZF1	c.162_163delCA	p.S55fs*1	0.24	428							LIKELY SOMATIC SHORT-VARIANTS
a187	CEBPA	c.901_902insACAAGGCCAAGCAGCGCA	p.D301_K302insKAKQRN	0.4	421							LIKELY SOMATIC SHORT-VARIANTS
a187	NF1								AK4	truncation	77	LIKELY FUNCTIONAL REARRANGEMENTS
a188	TET2	c.685_686insA	p.T229fs*25	0.6	334							KNOWN SOMATIC SHORT-VARIANTS
a188	SRSF2	c.284C>T	p.P95L	0.4	295							KNOWN SOMATIC SHORT-VARIANTS
a188	FANCM	c.3827C>T	p.S1276L	0.47	506							KNOWN SOMATIC SHORT-VARIANTS
a188	RB1					loss	0	27 of 27				HOMOZYGOUS DELETIONS OF GENES KNOWN TO BE RECURRENTLY DELETED IN CANCER
a188	CDKN2B					loss	0	5 of 5				HOMOZYGOUS DELETIONS OF GENES KNOWN TO BE RECURRENTLY DELETED IN CANCER
a188	CDKN2A					loss	0	5 of 5				HOMOZYGOUS DELETIONS OF GENES KNOWN TO BE RECURRENTLY DELETED IN CANCER
a189	RUNX1	c.422C>A	p.S141*	0.29	701							LIKELY SOMATIC SHORT-VARIANTS
a190	ASXL1	c.1934_1935insG	p.G646fs*12	0.33	336							KNOWN SOMATIC SHORT-VARIANTS
a190	SETBP1	c.2602G>A	p.D868N	0.94	515							KNOWN SOMATIC SHORT-VARIANTS
a190	CCND2	c.842C>G	p.P281R	0.47	435							KNOWN SOMATIC SHORT-VARIANTS
a190	FOXP1	c.1541G>A	p.R514H	0.47	319							KNOWN SOMATIC SHORT-VARIANTS
a190	EZH2	c.1611_1611delT	p.S538fs*5	0.41	352							LIKELY SOMATIC SHORT-VARIANTS
a190	MLH1	c.649C>T	p.R217C	0.48	397							KNOWN SOMATIC SHORT-VARIANTS
a190	CSF3R	c.1853C>T	p.T618I	0.5	494							LIKELY SOMATIC SHORT-VARIANTS
a191	TET2	c.2368C>T	p.Q790*	0.29	607							LIKELY SOMATIC SHORT-VARIANTS
a191	FANCA	c.3556_3557insG	p.R1187fs*28	0.21	580							LIKELY SOMATIC SHORT-VARIANTS
a191	CEBPA	c.62_63insC	p.H24fs*84	0.2	362							LIKELY SOMATIC SHORT-VARIANTS
a191	CEBPA	c.925_926insAGACGC	p.E309_T310insTQ	0.23	515							LIKELY SOMATIC SHORT-VARIANTS
a192	BCOR	c.2394_2395insA	p.S800fs*17	0.65	391							LIKELY SOMATIC SHORT-VARIANTS
a192	IDH2	c.515G>A	p.R172K	0.37	583							KNOWN SOMATIC SHORT-VARIANTS
a192	DNMT3A	c.856-17_856-2del16	p.splice site 856-17_856-2del16	0.29	407							LIKELY SOMATIC SHORT-VARIANTS
a193	EED	c.346_347insGGGG	p.V116fs*11	0.08	444							LIKELY SOMATIC SHORT-VARIANTS
a193	WT1	c.1129_1130insCTCTTGTACGG	p.S381fs*72	0.26	360							LIKELY SOMATIC SHORT-VARIANTS
a193	GATA2	c.1006_1007insAGCT	p.R337fs*48	0.24	513							LIKELY SOMATIC SHORT-VARIANTS
a193	FLT3	c.1779_1780ins210	p.D593_F594ins70	0.32	888							LIKELY SOMATIC SHORT-VARIANTS
a193	CEBPA	c.49_52AGCC>AGGGGGGGT	p.S17fs*145	0.19	296							LIKELY SOMATIC SHORT-VARIANTS
a193	CDC73					loss	0	17 of 17				HOMOZYGOUS DELETIONS OF GENES KNOWN TO BE RECURRENTLY DELETED IN CANCER
a193	TCF3								OAZ1	fusion	73	LIKELY FUNCTIONAL REARRANGEMENTS
a194	SRSF2	c.284C>A	p.P95H	0.45	92							KNOWN SOMATIC SHORT-VARIANTS
a194	STAG2	c.1028_1031delTAAG	p.V343fs*35	0.73	67							LIKELY SOMATIC SHORT-VARIANTS
a194	ASXL1	c.1900_1922delAGAGAGGCGGCCACCACTGCCAT	p.E635fs*15	0.37	313							KNOWN SOMATIC SHORT-VARIANTS
a195	DNMT3A	c.2645G>C	p.R882P	0.47	501							KNOWN SOMATIC SHORT-VARIANTS
a195	TET2	c.5122_5122delA	p.S1708fs*11	0.4	743							LIKELY SOMATIC SHORT-VARIANTS
a195	TET2	c.2378_2387delAATCAAGCGA	p.K793fs*17	0.44	493							LIKELY SOMATIC SHORT-VARIANTS
a195	RUNX1								CBFA2T3	fusion	8721	KNOWN FUNCTIONAL REARRANGEMENTS
a196	EPHA5	c.859G>A	p.G287R	0.53	605							KNOWN SOMATIC SHORT-VARIANTS
a196	FLT3	c.1741_1742ins75	p.V581_T582insTGSSDNEYFYVDFREYEYDLKWEFL	0.43	1002							LIKELY SOMATIC SHORT-VARIANTS
a196	ETV6								SRR	fusion	80	LIKELY FUNCTIONAL REARRANGEMENTS
a197	ASXL1	c.1934_1935insG	p.G646fs*12	0.26	364							KNOWN SOMATIC SHORT-VARIANTS
a197	SRSF2	c.284C>G	p.P95R	0.53	247							KNOWN SOMATIC SHORT-VARIANTS
a197	IDH1	c.394C>T	p.R132C	0.36	619							KNOWN SOMATIC SHORT-VARIANTS
a198	BCOR	c.2995C>T	p.Q999*	0.93	235							LIKELY SOMATIC SHORT-VARIANTS
a198	FLT3	c.1736_1737ins84	p.V579_Q580ins28	0.05	647							LIKELY SOMATIC SHORT-VARIANTS
a198	NF1	c.1515_1527+49>AC	p.splice site 1515_1527+49>AC	0.82	65							LIKELY SOMATIC SHORT-VARIANTS
a198	RUNX1								IntergenicRegion	truncation	1057	LIKELY FUNCTIONAL REARRANGEMENTS
a199	CDKN2A					loss	0	4 of 5				HOMOZYGOUS DELETIONS OF GENES KNOWN TO BE RECURRENTLY DELETED IN CANCER
a199	ABL1								BCR	fusion	3643	KNOWN FUNCTIONAL REARRANGEMENTS
a200	SF3B1	c.1998G>C	p.K666N	0.43	448							KNOWN SOMATIC SHORT-VARIANTS
a200	RUNX1	c.593A>G	p.D198G	0.35	486							KNOWN SOMATIC SHORT-VARIANTS
a200	MPL	c.1771T>G	p.Y591D	0.04	456							KNOWN SOMATIC SHORT-VARIANTS
a201	DNMT3A	c.2645G>A	p.R882H	0.44	558							KNOWN SOMATIC SHORT-VARIANTS
a201	TP53	c.715A>G	p.N239D	0.17	579							KNOWN SOMATIC SHORT-VARIANTS
a201	CEBPA	c.246_246delC	p.Q83fs*77	0.59	224							KNOWN SOMATIC SHORT-VARIANTS
a201	TET2	c.3985_3985delC	p.L1329fs*34	0.43	455							LIKELY SOMATIC SHORT-VARIANTS
a201	TET2	c.3356_3357insT	p.L1119fs*11	0.44	530							LIKELY SOMATIC SHORT-VARIANTS
a202	NPM1	c.863_864insTCTG	p.W288fs*10+	0.48	259							KNOWN SOMATIC SHORT-VARIANTS
a202	DNMT3A	c.1017_1017delG	p.C340fs*5	0.44	466							LIKELY SOMATIC SHORT-VARIANTS
a202	KRAS	c.34G>T	p.G12C	0.43	541							KNOWN SOMATIC SHORT-VARIANTS
a202	CTNNB1	c.75_241+181del348	p.splice site 75_241+181del348	0.05	696							LIKELY SOMATIC SHORT-VARIANTS
a204	RUNX1	c.1432_1433insC	p.R478fs*5+	0.43	207							LIKELY SOMATIC SHORT-VARIANTS
a204	RUNX1	c.178_179insC	p.D62fs*76	0.43	375							LIKELY SOMATIC SHORT-VARIANTS
a204	FLT3	c.2504A>T	p.D835V	0.02	487							KNOWN SOMATIC SHORT-VARIANTS
a204	WT1	c.1149_1160+12CATCCTGGCAGGTACGGATCTA>AGGGGGGTCCCTCCTAG	p.splice site 1149_1160+12CATCCTGGCAGGTACGGATCTA>AGGGGGGTCCCTCCTAG	0.81	256							LIKELY SOMATIC SHORT-VARIANTS
a204	BCORL1	c.4328_4347AGAAAGACAGTGAAGATG>GGTG	p.K1444fs*1	0.48	419							LIKELY SOMATIC SHORT-VARIANTS
a205	SRSF2	c.278_301delGCCGCCCCCCGGACTCACACCACA	p.R94_S101del	0.25	257							KNOWN SOMATIC SHORT-VARIANTS
a205	JAK2	c.1849G>T	p.V617F	0.04	555							KNOWN SOMATIC SHORT-VARIANTS
a205	IDH2	c.419G>A	p.R140Q	0.45	620							KNOWN SOMATIC SHORT-VARIANTS
a206	STK11	c.1062C>G	p.F354L	0.51	425							LIKELY SOMATIC SHORT-VARIANTS
a206	EPHA7	c.1951C>T	p.R651C	0.51	366							KNOWN SOMATIC SHORT-VARIANTS
a207	IDH2	c.515G>A	p.R172K	0.49	604							KNOWN SOMATIC SHORT-VARIANTS
a207	ASXL1	c.1934_1935insG	p.G646fs*12	0.33	539							KNOWN SOMATIC SHORT-VARIANTS
a208	ASXL1	c.2324_2324delT	p.L775fs*1	0.42	479							LIKELY SOMATIC SHORT-VARIANTS
a208	JAK2	c.1849G>T	p.V617F	0.87	305							KNOWN SOMATIC SHORT-VARIANTS
a209	KRAS	c.183A>T	p.Q61H	0.34	416							KNOWN SOMATIC SHORT-VARIANTS
a209	RUNX1	c.505_506insGAGGTAC	p.K171fs*44	0.44	486							LIKELY SOMATIC SHORT-VARIANTS
a209	TP53	c.844C>T	p.R282W	0.55	381							KNOWN SOMATIC SHORT-VARIANTS
a211	NPM1	c.863_864insTCTG	p.W288fs*10+	0.09	316							KNOWN SOMATIC SHORT-VARIANTS
a211	IDH2	c.419G>A	p.R140Q	0.19	631							KNOWN SOMATIC SHORT-VARIANTS
a211	GNAS	c.602G>A	p.R201H	0.04	507							KNOWN SOMATIC SHORT-VARIANTS
a212	U2AF1	c.470A>G	p.Q157R	0.4	745							KNOWN SOMATIC SHORT-VARIANTS
a212	STAG2	c.1197-1G>A	p.splice site 1197-1G>A	0.4	428							LIKELY SOMATIC SHORT-VARIANTS
a212	ASXL1	c.1900_1922delAGAGAGGCGGCCACCACTGCCAT	p.E635fs*15	0.35	656							KNOWN SOMATIC SHORT-VARIANTS
a213	WT1	c.1138_1139insTTCA	p.R380fs*6	0.24	351							LIKELY SOMATIC SHORT-VARIANTS
a213	PDCD11	c.1000G>A	p.V334I	0.53	518							KNOWN SOMATIC SHORT-VARIANTS
a213	WT1	c.1105C>T	p.R369*	0.21	250							KNOWN SOMATIC SHORT-VARIANTS
a213	MYH11								CBFB	fusion	1089	KNOWN FUNCTIONAL REARRANGEMENTS
a214	TP53	c.673-2A>G	p.splice site 673-2A>G	0.08	279							LIKELY SOMATIC SHORT-VARIANTS
a214	TP53	c.376-1G>A	p.splice site 376-1G>A	0.25	338							LIKELY SOMATIC SHORT-VARIANTS
a214	BRCA1	c.594-2A>C	p.splice site 594-2A>C	0.49	288							LIKELY SOMATIC SHORT-VARIANTS
a215	WT1	c.1126_1127insCG	p.T377fs*73	0.32	266							LIKELY SOMATIC SHORT-VARIANTS
a215	FLT3	c.1740_1741ins48	p.Q580_V581insVTGSSDNEYFYVDFRD	0.21	592							LIKELY SOMATIC SHORT-VARIANTS
a216	SF3B1	c.2098A>G	p.K700E	0.37	372							KNOWN SOMATIC SHORT-VARIANTS
a216	GNAS	c.681G>T	p.Q227H	0.38	613							KNOWN SOMATIC SHORT-VARIANTS
a216	RUNX1	c.496C>G	p.R166G	0.02	332							KNOWN SOMATIC SHORT-VARIANTS
a216	NTRK2	c.2357G>A	p.R786Q	0.51	381							KNOWN SOMATIC SHORT-VARIANTS
a217	TP53	c.481G>A	p.A161T	0.13	920							KNOWN SOMATIC SHORT-VARIANTS
a217	TP53	c.659A>G	p.Y220C	0.16	789							KNOWN SOMATIC SHORT-VARIANTS
a218	U2AF1	c.101C>T	p.S34F	0.31	421							KNOWN SOMATIC SHORT-VARIANTS
a218	ASXL1	c.1934_1935insG	p.G646fs*12	0.26	470							KNOWN SOMATIC SHORT-VARIANTS
a218	WT1	c.1100_1101insTG	p.R369fs*7	0.06	267							LIKELY SOMATIC SHORT-VARIANTS
a218	KMT2A								KMT2A	short variant	16	KNOWN FUNCTIONAL REARRANGEMENTS
a219	GRIN2A	c.3064C>T	p.R1022C	0.09	747							KNOWN SOMATIC SHORT-VARIANTS
a219	PTPN11	c.182A>T	p.D61V	0.04	618							KNOWN SOMATIC SHORT-VARIANTS
a219	KRAS	c.183A>C	p.Q61H	0.02	621							KNOWN SOMATIC SHORT-VARIANTS
a219	NRAS	c.182A>G	p.Q61R	0.16	632							KNOWN SOMATIC SHORT-VARIANTS
a220	DNMT3A	c.2645G>A	p.R882H	0.39	598							KNOWN SOMATIC SHORT-VARIANTS
a220	IDH2	c.419G>A	p.R140Q	0.4	656							KNOWN SOMATIC SHORT-VARIANTS
a220	RUNX1	c.884_885insTG	p.H297fs*15	0.36	643							LIKELY SOMATIC SHORT-VARIANTS
a220	ASXL1	c.2388G>A	p.W796*	0.4	654							KNOWN SOMATIC SHORT-VARIANTS
a220	ZRSR2	c.873G>A	p.W291*	0.8	270							LIKELY SOMATIC SHORT-VARIANTS
a220	CPS1	c.1706C>A	p.S569*	0.52	448							LIKELY SOMATIC SHORT-VARIANTS
a220	STAG2	c.2599_2605GCATTTT>AAA	p.F868fs*3	0.06	218							LIKELY SOMATIC SHORT-VARIANTS
a220	JARID2					loss	0	3 of 17				HOMOZYGOUS DELETIONS OF GENES KNOWN TO BE RECURRENTLY DELETED IN CANCER
a221	DNMT3A	c.2644C>G	p.R882G	0.24	587							KNOWN SOMATIC SHORT-VARIANTS
a221	GATA2	c.1075T>G	p.L359V	0.3	468							KNOWN SOMATIC SHORT-VARIANTS
a221	TP53	c.646G>A	p.V216M	0.58	497							KNOWN SOMATIC SHORT-VARIANTS
a221	BCOR					loss	None	14 of 14				HOMOZYGOUS DELETIONS OF GENES KNOWN TO BE RECURRENTLY DELETED IN CANCER
a222	NRAS	c.183A>T	p.Q61H	0.03	1151							KNOWN SOMATIC SHORT-VARIANTS
a222	NRAS	c.38G>A	p.G13D	0.22	1165							KNOWN SOMATIC SHORT-VARIANTS
a222	NRAS	c.35G>A	p.G12D	0.03	1154							KNOWN SOMATIC SHORT-VARIANTS
a223	CUX1	c.2236C>T	p.Q746*	0.98	713							LIKELY SOMATIC SHORT-VARIANTS
a223	ASXL1	c.1934_1935insG	p.G646fs*12	0.34	475							KNOWN SOMATIC SHORT-VARIANTS
a223	NRAS	c.34G>A	p.G12S	0.48	496							KNOWN SOMATIC SHORT-VARIANTS
a223	HIST1H1D	c.223_224insAA	p.N77fs*14	0.44	656							LIKELY SOMATIC SHORT-VARIANTS
a223	SRSF2	c.277_278insGCC	p.G93_R94insR	0.4	330							LIKELY SOMATIC SHORT-VARIANTS
a224	DNMT3A	c.1903C>T	p.R635W	0.05	489							KNOWN SOMATIC SHORT-VARIANTS
a224	PHF6	c.811G>T	p.E271*	0.11	296							LIKELY SOMATIC SHORT-VARIANTS
a224	JAK2	c.1849G>T	p.V617F	0.03	406							KNOWN SOMATIC SHORT-VARIANTS
a225	NRAS	c.35G>A	p.G12D	0.38	664							KNOWN SOMATIC SHORT-VARIANTS
a225	TP53	c.844C>T	p.R282W	0.12	492							KNOWN SOMATIC SHORT-VARIANTS
a225	TP53	c.743G>A	p.R248Q	0.74	354							KNOWN SOMATIC SHORT-VARIANTS
a225	IGF1R								ELAVL3	truncation	66	LIKELY FUNCTIONAL REARRANGEMENTS
a226	KIT	c.2447A>T	p.D816V	0.39	414							KNOWN SOMATIC SHORT-VARIANTS
a226	KIT	c.2466T>A	p.N822K	0.03	390							KNOWN SOMATIC SHORT-VARIANTS
a226	BRCA2	c.10096_10097insATTATATCTA	p.S3366fs*4	0.39	596							LIKELY SOMATIC SHORT-VARIANTS
a226	RUNX1								RUNX1T1	fusion	3605	KNOWN FUNCTIONAL REARRANGEMENTS
a227	PTPN11	c.922A>G	p.N308D	0.04	299							KNOWN SOMATIC SHORT-VARIANTS
a227	CSF3R	c.1853C>T	p.T618I	0.11	389							LIKELY SOMATIC SHORT-VARIANTS
a227	RUNX1	c.958C>T	p.R320*	0.02	297							KNOWN SOMATIC SHORT-VARIANTS
a227	ASXL1	c.1773C>G	p.Y591*	0.41	310							LIKELY SOMATIC SHORT-VARIANTS
a227	NF1	c.3708+2T>C	p.splice site 3708+2T>C	0.23	280							LIKELY SOMATIC SHORT-VARIANTS
a227	SRSF2	c.284C>A	p.P95H	0.38	213							KNOWN SOMATIC SHORT-VARIANTS
a227	SETBP1	c.2602G>A	p.D868N	0.48	427							KNOWN SOMATIC SHORT-VARIANTS
a227	JAK3	c.1718C>T	p.A573V	0.49	319							KNOWN SOMATIC SHORT-VARIANTS
a227	PTPN11	c.228G>C	p.E76D	0.05	336							KNOWN SOMATIC SHORT-VARIANTS
a228	IDH1	c.394C>T	p.R132C	0.52	557							KNOWN SOMATIC SHORT-VARIANTS
a228	KMT2A								KMT2A	short variant	487	KNOWN FUNCTIONAL REARRANGEMENTS
a229	CDKN2A	c.190C>T	p.R64*	0.28	683							LIKELY SOMATIC SHORT-VARIANTS
a229	LMO1	c.101G>A	p.R34H	0.31	541							KNOWN SOMATIC SHORT-VARIANTS
a229	MTOR	c.5481_5492delCGCCACCACTGC	p.A1828_A1831del	0.12	553							LIKELY SOMATIC SHORT-VARIANTS
a229	FLT3	c.1818_1819ins81	p.P606_R607insQVTGSSDNEYFYVDFREYEYDLKWEFP	0.15	1226							LIKELY SOMATIC SHORT-VARIANTS
a229	NSD1								NUP98	fusion	935	KNOWN FUNCTIONAL REARRANGEMENTS
a230	NF1	c.2033_2034insC	p.I679fs*21	0.16	285							KNOWN SOMATIC SHORT-VARIANTS
a230	KEAP1	c.254_266ACCAGGATGCACC>ACA	p.Q86fs*68	0.47	802							LIKELY SOMATIC SHORT-VARIANTS
a230	TP53								DNAH2	truncation	46	LIKELY FUNCTIONAL REARRANGEMENTS
a231	DNMT3A	c.967_971delGAAGG	p.E323fs*18	0.41	501							LIKELY SOMATIC SHORT-VARIANTS
a231	FLT3	c.1777_1778ins174	p.D593_F594ins58	0.23	875							LIKELY SOMATIC SHORT-VARIANTS
a231	NSD1								NUP98	fusion	965	KNOWN FUNCTIONAL REARRANGEMENTS
a232	CEBPA	c.1041_1042insAGCTC	p.L350fs*12+	0.3	436							LIKELY SOMATIC SHORT-VARIANTS
a232	EPHB1	c.979C>T	p.R327C	0.46	538							KNOWN SOMATIC SHORT-VARIANTS
a232	TET2	c.2020C>T	p.Q674*	0.37	536							LIKELY SOMATIC SHORT-VARIANTS
a232	DNMT3A	c.2084_2085insC	p.Q696fs*17	0.33	475							LIKELY SOMATIC SHORT-VARIANTS
a232	NPM1	c.863_864insTCTG	p.W288fs*10+	0.27	233							KNOWN SOMATIC SHORT-VARIANTS
a232	FLT3	c.1775_1776ins21	p.V592_D593insDFREYEY	0.29	732							LIKELY SOMATIC SHORT-VARIANTS
a233	EZH2	c.2085_2085delG	p.V696fs*1	0.51	379							LIKELY SOMATIC SHORT-VARIANTS
a233	RUNX1	c.491_492insCGGTCGAAGTGGAAGAGGTA	p.K171fs*12	0.32	494							LIKELY SOMATIC SHORT-VARIANTS
a233	TET2	c.4546C>T	p.R1516*	0.5	392							KNOWN SOMATIC SHORT-VARIANTS
a233	KRAS	c.35G>T	p.G12V	0.04	406							KNOWN SOMATIC SHORT-VARIANTS
a233	EZH2	c.100C>T	p.R34*	0.49	370							LIKELY SOMATIC SHORT-VARIANTS
a233	NRAS	c.35G>T	p.G12V	0.37	423							KNOWN SOMATIC SHORT-VARIANTS
a233	ASXL1	c.1934_1935insG	p.G646fs*12	0.34	331							KNOWN SOMATIC SHORT-VARIANTS
a233	TET2	c.1557_1557delT	p.F519fs*14	0.43	504							LIKELY SOMATIC SHORT-VARIANTS
a234	ASXL1	c.1900_1922delAGAGAGGCGGCCACCACTGCCAT	p.E635fs*15	0.08	608							KNOWN SOMATIC SHORT-VARIANTS
a234	RUNX1	c.320G>A	p.R107H	0.03	438							KNOWN SOMATIC SHORT-VARIANTS
a234	FAT3	c.12656G>A	p.R4219H	0.55	412							KNOWN SOMATIC SHORT-VARIANTS
a234	PIK3CA								PIK3CA	short variant	51	LIKELY FUNCTIONAL REARRANGEMENTS
a235	RUNX1	c.1242C>A	p.Y414*	0.16	436							LIKELY SOMATIC SHORT-VARIANTS
a235	CREBBP								KAT6A	fusion	1478	KNOWN FUNCTIONAL REARRANGEMENTS
a236	BACH1	c.1594C>T	p.R532W	0.49	505							KNOWN SOMATIC SHORT-VARIANTS
a236	FLT3	c.1785_1786insGAATATGAATATGATCTCAAATGGGAGTTTCCAAGAGAAAATTTAGAGTTTGGTAAGAATGGAATGTGCCAGGAC	p.R595_E596insEYEYDLKWEFPRENLEFGKNGMCQD	0.26	934							LIKELY SOMATIC SHORT-VARIANTS
a236	NUP214								DEK	fusion	131	KNOWN FUNCTIONAL REARRANGEMENTS
a237	DNMT3A	c.1742G>A	p.W581*	0.25	477							LIKELY SOMATIC SHORT-VARIANTS
a237	TP53	c.994-1G>T	p.splice site 994-1G>T	0.21	415							LIKELY SOMATIC SHORT-VARIANTS
a237	TP53	c.431A>C	p.Q144P	0.24	508							KNOWN SOMATIC SHORT-VARIANTS
a238	U2AF1	c.470A>G	p.Q157R	0.39	672							KNOWN SOMATIC SHORT-VARIANTS
a238	CREBBP	c.5386C>T	p.Q1796*	0.34	650							LIKELY SOMATIC SHORT-VARIANTS
a238	PASK	c.2577_2577delC	p.P860fs*8	0.39	815							LIKELY SOMATIC SHORT-VARIANTS
a238	U2AF1	c.101C>T	p.S34F	0.41	538							KNOWN SOMATIC SHORT-VARIANTS
a238	ASXL1	c.2077C>T	p.R693*	0.39	723							KNOWN SOMATIC SHORT-VARIANTS
a238	KRAS	c.182A>G	p.Q61R	0.41	547							KNOWN SOMATIC SHORT-VARIANTS
a238	RUNX1								RUNX1	short variant	115	LIKELY FUNCTIONAL REARRANGEMENTS
a239	TP53	c.702C>A	p.Y234*	0.97	387							KNOWN SOMATIC SHORT-VARIANTS
a239	NF1								GMDS	truncation	10	LIKELY FUNCTIONAL REARRANGEMENTS
a240	RUNX1	c.497G>A	p.R166Q	0.5	650							KNOWN SOMATIC SHORT-VARIANTS
a240	SETBP1	c.2607C>A	p.S869R	0.47	1215							KNOWN SOMATIC SHORT-VARIANTS
a240	EZH2	c.2051G>A	p.R684H	0.88	338							KNOWN SOMATIC SHORT-VARIANTS
a240	DNMT3A	c.831_832insG	p.D279fs*2	0.41	865							LIKELY SOMATIC SHORT-VARIANTS
a241	TET2	c.4870C>T	p.Q1624*	0.7	723							KNOWN SOMATIC SHORT-VARIANTS
a241	GRIN2A	c.2668T>C	p.S890P	0.5	589							KNOWN SOMATIC SHORT-VARIANTS
a241	TET2	c.3088C>T	p.Q1030*	0.16	625							LIKELY SOMATIC SHORT-VARIANTS
a241	JAK2	c.1849G>T	p.V617F	0.15	433							KNOWN SOMATIC SHORT-VARIANTS
a241	SH2B3	c.1221_1222insT	p.Q408fs*48	0.06	580							LIKELY SOMATIC SHORT-VARIANTS
a242	MLLT10								PICALM	fusion	1954	KNOWN FUNCTIONAL REARRANGEMENTS
a242	NF1								NF1	short variant	54	LIKELY FUNCTIONAL REARRANGEMENTS
a243	NRAS	c.183A>T	p.Q61H	0.38	453							KNOWN SOMATIC SHORT-VARIANTS
a243	CTCF					loss	0	10 of 10				HOMOZYGOUS DELETIONS OF GENES KNOWN TO BE RECURRENTLY DELETED IN CANCER
a243	PALB2					loss	0	13 of 13				HOMOZYGOUS DELETIONS OF GENES KNOWN TO BE RECURRENTLY DELETED IN CANCER
a243	MYH11								CBFB	fusion	1294	KNOWN FUNCTIONAL REARRANGEMENTS
a243	RAF1								IL21R	fusion	126	LIKELY FUNCTIONAL REARRANGEMENTS
a244	TET2	c.1648C>T	p.R550*	0.04	548							KNOWN SOMATIC SHORT-VARIANTS
a244	TET2	c.2491_2491delC	p.Q831fs*10	0.05	526							LIKELY SOMATIC SHORT-VARIANTS
a244	RAD50	c.1154G>A	p.R385H	0.37	438							KNOWN SOMATIC SHORT-VARIANTS
a244	TP63								STAG2	fusion	160	LIKELY FUNCTIONAL REARRANGEMENTS
a245	IDH2	c.419G>A	p.R140Q	0.3	439							KNOWN SOMATIC SHORT-VARIANTS
a245	DNMT3A	c.2384G>A	p.W795*	0.28	429							LIKELY SOMATIC SHORT-VARIANTS
a246	CEBPA	c.1016_1016delG	p.G340fs*20+	0.16	415							LIKELY SOMATIC SHORT-VARIANTS
a246	U2AF1	c.467G>A	p.R156H	0.19	708							KNOWN SOMATIC SHORT-VARIANTS
a246	FOXO1	c.1649C>T	p.S550L	0.5	747							KNOWN SOMATIC SHORT-VARIANTS
a246	WT1	c.1136_1137insA	p.R380fs*5	0.17	504							LIKELY SOMATIC SHORT-VARIANTS
a246	SETD2	c.4715+1_4715+2insGTCGCAA	p.splice	0.13	502							LIKELY SOMATIC SHORT-VARIANTS
a246	TET2	c.4082G>A	p.G1361D	0.19	639							KNOWN SOMATIC SHORT-VARIANTS
a246	NPM1	c.863_864insTCTG	p.W288fs*10+	0.12	413							KNOWN SOMATIC SHORT-VARIANTS
a246	FLT3	c.1769_1770insCTACGTTGATTTCAGAGAATATGAATATGATCTCAACTC	p.F590_Y591insYVDFREYEYDLNS	0.13	850							LIKELY SOMATIC SHORT-VARIANTS
a247	PTPN11	c.226G>A	p.E76K	0.47	492							KNOWN SOMATIC SHORT-VARIANTS
a247	WT1	c.1138_1139insT	p.R380fs*5	0.04	360							KNOWN SOMATIC SHORT-VARIANTS
a247	SMAD4	c.884C>T	p.P295L	0.51	462							KNOWN SOMATIC SHORT-VARIANTS
a247	BCOR	c.4875-25_4881del32	p.P1626fs*12	0.89	136							LIKELY SOMATIC SHORT-VARIANTS
a248	NRAS	c.181C>A	p.Q61K	0.11	599							KNOWN SOMATIC SHORT-VARIANTS
a248	KRAS	c.183A>T	p.Q61H	0.17	555							KNOWN SOMATIC SHORT-VARIANTS
a248	PTPN11	c.1508G>T	p.G503V	0.09	453							KNOWN SOMATIC SHORT-VARIANTS
a248	NRAS	c.183A>T	p.Q61H	0.02	589							KNOWN SOMATIC SHORT-VARIANTS
a248	PTPN11	c.227A>T	p.E76V	0.02	563							KNOWN SOMATIC SHORT-VARIANTS
a248	PTPN11	c.215C>A	p.A72D	0.02	574							KNOWN SOMATIC SHORT-VARIANTS
a249	PTPN11	c.227A>C	p.E76A	0.11	387							KNOWN SOMATIC SHORT-VARIANTS
a249	RUNX1								USP42	fusion	318	KNOWN FUNCTIONAL REARRANGEMENTS
a250	TP53	c.730G>A	p.G244S	0.41	459							KNOWN SOMATIC SHORT-VARIANTS
a250	MDM2					amplification	7	11 of 11				HIGH-LEVEL (CN>8) AND FOCAL (CN>5) AMPLIFICATIONS OF GENES KNOWN TO BE RECURRENTLY AMPLIFIED IN CANCER
a251	RUNX1	c.602G>A	p.R201Q	0.47	605							LIKELY SOMATIC SHORT-VARIANTS
a251	NRAS	c.35G>A	p.G12D	0.04	567							KNOWN SOMATIC SHORT-VARIANTS
a251	NRAS	c.37G>T	p.G13C	0.03	572							KNOWN SOMATIC SHORT-VARIANTS
a251	SF3B1	c.1998G>C	p.K666N	0.48	592							KNOWN SOMATIC SHORT-VARIANTS
a251	FLT3	c.1746_1747insGGCTCCTC~AATATGCG	p.T582_G583insGSSDNEYFYVDFREYEYA	0.36	1105							LIKELY SOMATIC SHORT-VARIANTS
a252	ROS1	c.1678C>T	p.R560C	0.45	611							KNOWN SOMATIC SHORT-VARIANTS
a252	IDH2	c.515G>A	p.R172K	0.45	468							KNOWN SOMATIC SHORT-VARIANTS
a252	DNMT3A	c.1826_1827insA	p.F609fs*3	0.42	440							LIKELY SOMATIC SHORT-VARIANTS
a252	ASXL1	c.2468_2468delT	p.L823fs*1	0.47	575							LIKELY SOMATIC SHORT-VARIANTS
a253	DNMT3A	c.1697T>A	p.L566*	0.95	558							LIKELY SOMATIC SHORT-VARIANTS
a253	IDH2	c.419G>A	p.R140Q	0.44	657							KNOWN SOMATIC SHORT-VARIANTS
a253	SRSF2	c.284C>T	p.P95L	0.47	304							KNOWN SOMATIC SHORT-VARIANTS
a253	RUNX1	c.250_251insAC	p.H85fs*38	0.08	368							LIKELY SOMATIC SHORT-VARIANTS
a253	KMT2A								KMT2A	short variant	323	KNOWN FUNCTIONAL REARRANGEMENTS
a254	RUNX1	c.958C>T	p.R320*	0.04	483							KNOWN SOMATIC SHORT-VARIANTS
a254	IDH1	c.394C>T	p.R132C	0.04	531							KNOWN SOMATIC SHORT-VARIANTS
a254	SRSF2	c.284C>A	p.P95H	0.06	321							KNOWN SOMATIC SHORT-VARIANTS
a256	DNMT3A	c.2711C>T	p.P904L	0.42	381							KNOWN SOMATIC SHORT-VARIANTS
a256	CTCF	c.103-1G>A	p.splice	0.37	332							LIKELY SOMATIC SHORT-VARIANTS
a256	NPM1	c.863_864insTCTG	p.W288fs*10+	0.29	240							KNOWN SOMATIC SHORT-VARIANTS
a256	WT1	c.1142C>A	p.S381*	0.44	243							KNOWN SOMATIC SHORT-VARIANTS
a256	FLT3	c.1839_1840ins57	p.F613_G614insFREYEYDLKWEFPRENLEF	0.25	613							LIKELY SOMATIC SHORT-VARIANTS
a256	WT1	c.1385G>C	p.R462P	0.02	328							LIKELY SOMATIC SHORT-VARIANTS
a257	CUX1	c.2338G>A	p.A780T	0.49	525							KNOWN SOMATIC SHORT-VARIANTS
a257	ETV6	c.403_403delC	p.H135fs*74	0.31	374							LIKELY SOMATIC SHORT-VARIANTS
a257	RUNX1	c.257_258insA	p.E88fs*50	0.27	258							LIKELY SOMATIC SHORT-VARIANTS
a257	KMT2A								KMT2A	short variant	2405	KNOWN FUNCTIONAL REARRANGEMENTS
a258	NRAS	c.35G>A	p.G12D	0.03	554							KNOWN SOMATIC SHORT-VARIANTS
a258	CEBPA	c.324c>G	p.Y108*	0.15	73							LIKELY SOMATIC SHORT-VARIANTS
a258	CUX1	c.2338G>A	p.A780T	0.47	542							KNOWN SOMATIC SHORT-VARIANTS
a258	TET2	c.4034_4035insAGAAACTTGCACCTGATGCATA	p.Y1345fs*1	0.23	494							LIKELY SOMATIC SHORT-VARIANTS
a258	EP300	c.5711A>C	p.Q1904P	0.5	463							KNOWN SOMATIC SHORT-VARIANTS
a259	TP53	c.672+1G>A	p.splice site 672+1G>A	0.14	480							LIKELY SOMATIC SHORT-VARIANTS
a259	PCLO	c.6136G>A	p.G2046S	0.11	519							KNOWN SOMATIC SHORT-VARIANTS
a259	TP53	c.844C>T	p.R282W	0.13	669							KNOWN SOMATIC SHORT-VARIANTS
a259	CBL	c.1186T>C	p.C396R	0.12	366							KNOWN SOMATIC SHORT-VARIANTS
a259	C11orf30					amplification	9	20 of 20				HIGH-LEVEL (CN>8) AND FOCAL (CN>5) AMPLIFICATIONS OF GENES KNOWN TO BE RECURRENTLY AMPLIFIED IN CANCER
a260	SF3B1	c.2098A>G	p.K700E	0.02	431							KNOWN SOMATIC SHORT-VARIANTS
a260	IDH2	c.419G>A	p.R140Q	0.18	505							KNOWN SOMATIC SHORT-VARIANTS
a261	DNMT3A	c.2597+1G>A	p.splice	0.49	542							LIKELY SOMATIC SHORT-VARIANTS
a261	IDH1	c.394C>G	p.R132G	0.51	616							KNOWN SOMATIC SHORT-VARIANTS
a262	PTPN11	c.1504T>C	p.S502P	0.32	302							KNOWN SOMATIC SHORT-VARIANTS
a262	TP53	c.1024C>T	p.R342*	0.84	486							KNOWN SOMATIC SHORT-VARIANTS
a263	PTPN11	c.214G>A	p.A72T	0.18	479							KNOWN SOMATIC SHORT-VARIANTS
a263	NPM1	c.863_864insCAGA	p.W288fs*10+	0.15	289							KNOWN SOMATIC SHORT-VARIANTS
a264	RUNX1	c.422_423insAAACCGA	p.A142fs*4	0.25	487							LIKELY SOMATIC SHORT-VARIANTS
a264	DNMT3A	c.2645G>A	p.R882H	0.33	495							KNOWN SOMATIC SHORT-VARIANTS
a264	RUNX1	c.1008_1008delC	p.A338fs*144+	0.24	440							LIKELY SOMATIC SHORT-VARIANTS
a264	U2AF1	c.101C>T	p.S34F	0.35	492							KNOWN SOMATIC SHORT-VARIANTS
a264	TET2	c.1777C>T	p.Q593*	0.02	539							LIKELY SOMATIC SHORT-VARIANTS
a265	RUNX1								RUNX1T1	fusion	79	KNOWN FUNCTIONAL REARRANGEMENTS
a266	NRAS	c.182A>G	p.Q61R	0.03	365							KNOWN SOMATIC SHORT-VARIANTS
a266	FLT3	c.2503G>T	p.D835Y	0.05	442							KNOWN SOMATIC SHORT-VARIANTS
a266	NRAS	c.35G>A	p.G12D	0.07	467							KNOWN SOMATIC SHORT-VARIANTS
a266	FLT3	c.2028C>G	p.N676K	0.11	465							KNOWN SOMATIC SHORT-VARIANTS
a266	NRAS	c.37G>C	p.G13R	0.01	471							KNOWN SOMATIC SHORT-VARIANTS
a266	BCORL1	c.4931_4932insAGGTCTTGAAGAGGCTGAAGCTTTCCTCGAGGATCTTTCAGGCCCGGTTCCC	p.H1645fs*20	0.33	61							LIKELY SOMATIC SHORT-VARIANTS
a266	BCORL1					loss	0	12 of 12				HOMOZYGOUS DELETIONS OF GENES KNOWN TO BE RECURRENTLY DELETED IN CANCER
a266	MYH11								CBFB	fusion	507	KNOWN FUNCTIONAL REARRANGEMENTS
a267	TP53	c.31G>C	p.E11Q	0.3	343							KNOWN SOMATIC SHORT-VARIANTS
a267	BRCA2	c.1399A>T	p.K467*	0.5	452							LIKELY SOMATIC SHORT-VARIANTS
a267	NUP214								DEK	fusion	39	KNOWN FUNCTIONAL REARRANGEMENTS
a267	PDGFRB								TBL1XR1	fusion	229	LIKELY FUNCTIONAL REARRANGEMENTS
a268	NCOR2	c.7205-2A>G	p.splice	0.09	419							LIKELY SOMATIC SHORT-VARIANTS
a268	SETBP1	c.2606G>A	p.S869N	0.07	648							KNOWN SOMATIC SHORT-VARIANTS
a268	ATR								EIF2AK1	truncation	51	LIKELY FUNCTIONAL REARRANGEMENTS
a269	DNMT3A	c.2645G>A	p.R882H	0.45	409							KNOWN SOMATIC SHORT-VARIANTS
a269	IDH2	c.515G>A	p.R172K	0.39	379							KNOWN SOMATIC SHORT-VARIANTS
a269	ASXL1	c.1934_1935insG	p.G646fs*12	0.31	346							KNOWN SOMATIC SHORT-VARIANTS
a270	ASXL1	c.1900_1922delAGAGAGGCGGCCACCACTGCCAT	p.E635fs*15	0.3	560							KNOWN SOMATIC SHORT-VARIANTS
a270	TP53	c.796G>T	p.G266*	0.07	790							KNOWN SOMATIC SHORT-VARIANTS
a270	JAK2	c.1849G>T	p.V617F	0.14	482							KNOWN SOMATIC SHORT-VARIANTS
a270	PIM1								HBB	fusion	54	LIKELY FUNCTIONAL REARRANGEMENTS
a271	BCOR	c.4537C>T	p.R1513*	0.03	573							KNOWN SOMATIC SHORT-VARIANTS
a271	U2AF1	c.470A>G	p.Q157R	0.46	854							KNOWN SOMATIC SHORT-VARIANTS
a271	ATRX	c.3748_3754delTTATCTA	p.L1250fs*26	0.21	741							LIKELY SOMATIC SHORT-VARIANTS
a271	IDH1	c.395G>A	p.R132H	0.31	714							KNOWN SOMATIC SHORT-VARIANTS
a271	CEBPA	c.543_544CC>A	p.Q182fs*136	0.12	234							LIKELY SOMATIC SHORT-VARIANTS
a271	CREBBP	c.5565_5565delC	p.Q1856fs*17	0.31	530							LIKELY SOMATIC SHORT-VARIANTS
a271	RUNX1	c.661_661delT	p.S222fs*15	0.44	616							LIKELY SOMATIC SHORT-VARIANTS
a271	ASXL1	c.1934_1935insG	p.G646fs*12	0.28	543							KNOWN SOMATIC SHORT-VARIANTS
a271	BCOR	c.2821_2821delA	p.D942fs*14	0.05	833							LIKELY SOMATIC SHORT-VARIANTS
a271	KMT2A								KMT2A	short variant	495	KNOWN FUNCTIONAL REARRANGEMENTS
a272	NRAS	c.38G>A	p.G13D	0.49	604							KNOWN SOMATIC SHORT-VARIANTS
a272	SETBP1	c.2608G>A	p.G870S	0.46	797							KNOWN SOMATIC SHORT-VARIANTS
a272	JAK2	c.1849G>T	p.V617F	0.48	477							KNOWN SOMATIC SHORT-VARIANTS
a272	RUNX1								PRDM16	fusion	95	KNOWN FUNCTIONAL REARRANGEMENTS
a272	ETV6								ANLN	fusion	302	LIKELY FUNCTIONAL REARRANGEMENTS
a273	NRAS	c.35G>T	p.G12V	0.15	472							KNOWN SOMATIC SHORT-VARIANTS
a273	TET2	c.2725C>T	p.Q909*	0.46	634							LIKELY SOMATIC SHORT-VARIANTS
a273	TET2	c.4850_4850delC	p.P1617fs*6	0.43	755							LIKELY SOMATIC SHORT-VARIANTS
a273	ASXL1	c.1934_1935insG	p.G646fs*12	0.29	543							KNOWN SOMATIC SHORT-VARIANTS
a273	RUNX1	c.802C>T	p.Q268*	0.27	482							LIKELY SOMATIC SHORT-VARIANTS
a273	EZH2	c.748C>T	p.Q250*	0.92	355							LIKELY SOMATIC SHORT-VARIANTS
a273	NRAS	c.37G>C	p.G13R	0.01	473							KNOWN SOMATIC SHORT-VARIANTS
a273	WT1	c.1385G>A	p.R462Q	0.04	446							KNOWN SOMATIC SHORT-VARIANTS
a273	KMT2A								KMT2A	short variant	198	KNOWN FUNCTIONAL REARRANGEMENTS
a274	MAP3K6	c.2755C>T	p.R919*	0.2	600							LIKELY SOMATIC SHORT-VARIANTS
a274	WT1	c.758_759insG	p.S255fs*4	0.17	422							LIKELY SOMATIC SHORT-VARIANTS
a274	FLT3	c.1786_1787insAATATGAATATGATCTCA	p.E596_Y597insYEYDLK	0.16	706							LIKELY SOMATIC SHORT-VARIANTS
a274	NSD1								NUP98	fusion	344	KNOWN FUNCTIONAL REARRANGEMENTS
a274	ABL1								BCR	fusion	36	KNOWN FUNCTIONAL REARRANGEMENTS
a274	ATR								IntergenicRegion	truncation	30	LIKELY FUNCTIONAL REARRANGEMENTS
a275	DNMT3A	c.2311C>T	p.R771*	0.5	555							LIKELY SOMATIC SHORT-VARIANTS
a275	NRAS	c.37G>C	p.G13R	0.05	552							KNOWN SOMATIC SHORT-VARIANTS
a275	WT1	c.1372C>T	p.R458*	0.08	426							KNOWN SOMATIC SHORT-VARIANTS
a275	U2AF1	c.101C>T	p.S34F	0.35	451							KNOWN SOMATIC SHORT-VARIANTS
a275	NRAS	c.182A>G	p.Q61R	0.08	496							KNOWN SOMATIC SHORT-VARIANTS
a275	BCOR	c.1296_1297insA	p.T433fs*7	0.61	413							LIKELY SOMATIC SHORT-VARIANTS
a275	TET2	c.1771_1771delC	p.Q591fs*10	0.38	575							LIKELY SOMATIC SHORT-VARIANTS
a275	KRAS	c.34G>A	p.G12S	0.07	461							KNOWN SOMATIC SHORT-VARIANTS
a275	TET2	c.4354C>T	p.R1452*	0.38	602							KNOWN SOMATIC SHORT-VARIANTS
a275	KRAS	c.182A>T	p.Q61L	0.09	483							KNOWN SOMATIC SHORT-VARIANTS
a275	TET2	c.4138C>T	p.H1380Y	0.03	470							KNOWN SOMATIC SHORT-VARIANTS
a275	KMT2A								KMT2A	short variant	41	KNOWN FUNCTIONAL REARRANGEMENTS
a276	NF2	c.713C>T	p.A238V	0.45	565							KNOWN SOMATIC SHORT-VARIANTS
a277	NF1	c.8012T>A	p.L2671*	0.45	323							LIKELY SOMATIC SHORT-VARIANTS
a277	ASXL1	c.1934_1935insG	p.G646fs*12	0.33	401							KNOWN SOMATIC SHORT-VARIANTS
a277	RUNX1	c.291_291delC	p.L98fs*24	0.06	296							KNOWN SOMATIC SHORT-VARIANTS
a277	CUX1	c.2764_2765insC	p.L922fs*43	0.39	549							LIKELY SOMATIC SHORT-VARIANTS
a277	EZH2	c.486_487insTG	p.G164fs*4	0.36	344							LIKELY SOMATIC SHORT-VARIANTS
a277	STAG2	c.2719_2719delA	p.T907fs*4	0.12	166							LIKELY SOMATIC SHORT-VARIANTS
a277	EZH2	c.1993A>T	p.K665*	0.42	347							LIKELY SOMATIC SHORT-VARIANTS
a278	NF1	c.574C>T	p.R192*	0.3	271							KNOWN SOMATIC SHORT-VARIANTS
a278	NF1	c.5902C>T	p.R1968*	0.02	504							KNOWN SOMATIC SHORT-VARIANTS
a278	NF1	c.2294_2294delG	p.R765fs*26	0.05	381							LIKELY SOMATIC SHORT-VARIANTS
a278	TP53					loss	0	4 of 15				HOMOZYGOUS DELETIONS OF GENES KNOWN TO BE RECURRENTLY DELETED IN CANCER
a278	TP53								ARAP1	truncation	224	LIKELY FUNCTIONAL REARRANGEMENTS
a278	NF1								FCHSD2	truncation	221	LIKELY FUNCTIONAL REARRANGEMENTS
a278	MEN1								SLC6A4	truncation	41	LIKELY FUNCTIONAL REARRANGEMENTS
a278	ETV6								IL34	fusion	65	LIKELY FUNCTIONAL REARRANGEMENTS
a279	TSC2	c.4292C>T	p.S1431L	0.5	1154							KNOWN SOMATIC SHORT-VARIANTS
a279	RUNX1	c.598_598delC	p.R201fs*10	0.37	923							LIKELY SOMATIC SHORT-VARIANTS
a279	NRAS	c.35G>A	p.G12D	0.3	855							KNOWN SOMATIC SHORT-VARIANTS
a279	RUNX1	c.495_496TCG>TCCT	p.R166fs*47	0.41	739							LIKELY SOMATIC SHORT-VARIANTS
a280	STAG2	c.2853_2854insA	p.A952fs*11	0.18	203							LIKELY SOMATIC SHORT-VARIANTS
a280	ETV6	c.362_363insT	p.K122fs*32	0.1	490							LIKELY SOMATIC SHORT-VARIANTS
a280	ATM	c.1109_1110insA	p.Y370fs*1	0.14	354							LIKELY SOMATIC SHORT-VARIANTS
a280	RUNX1	c.1062_1063insTACT	p.S356fs*128+	0.07	532							LIKELY SOMATIC SHORT-VARIANTS
a280	IDH1	c.394C>T	p.R132C	0.1	476							KNOWN SOMATIC SHORT-VARIANTS
a280	PASK	c.670C>T	p.R224C	0.48	423							KNOWN SOMATIC SHORT-VARIANTS
a281	NRAS	c.38G>A	p.G13D	0.3	658							KNOWN SOMATIC SHORT-VARIANTS
a281	SRSF2	c.284C>A	p.P95H	0.44	447							KNOWN SOMATIC SHORT-VARIANTS
a281	KRAS	c.38G>A	p.G13D	0.12	640							KNOWN SOMATIC SHORT-VARIANTS
a281	ASXL1	c.1934_1935insG	p.G646fs*12	0.33	708							KNOWN SOMATIC SHORT-VARIANTS
a281	RUNX1	c.950_953TTTC>CCCCT	p.S319fs*164+	0.41	689							LIKELY SOMATIC SHORT-VARIANTS
a282	TP53	c.742C>T	p.R248W	0.85	239							KNOWN SOMATIC SHORT-VARIANTS
a282	TP53	c.989T>C	p.L330P	0.03	368							KNOWN SOMATIC SHORT-VARIANTS
a282	DNMT3A	c.2645G>A	p.R882H	0.44	340							KNOWN SOMATIC SHORT-VARIANTS
a282	STAG2	c.385+0insAA	p.splice site 385+0insAA	0.48	367							LIKELY SOMATIC SHORT-VARIANTS
a282	KMT2A								KMT2A	short variant	558	KNOWN FUNCTIONAL REARRANGEMENTS
a283	FLT3	c.2503G>C	p.D835H	0.21	370							KNOWN SOMATIC SHORT-VARIANTS
a283	AXIN1	c.1599_1600insCAAGTCCACCAC	p.R533_H534insQVHH	0.25	472							KNOWN SOMATIC SHORT-VARIANTS
a283	IDH2	c.419G>A	p.R140Q	0.38	518							KNOWN SOMATIC SHORT-VARIANTS
a283	SRSF2	c.277_278insGCC	p.G93_R94insR	0.16	235							LIKELY SOMATIC SHORT-VARIANTS
a283	KMT2A								KMT2A	short variant	86	KNOWN FUNCTIONAL REARRANGEMENTS
a284	PRKAR1A	c.1102C>T	p.R368*	0.29	518							LIKELY SOMATIC SHORT-VARIANTS
a284	DNMT3A	c.2644C>A	p.R882S	0.38	559							KNOWN SOMATIC SHORT-VARIANTS
a284	RUNX1	c.508+1G>A	p.splice	0.23	422							LIKELY SOMATIC SHORT-VARIANTS
a284	IDH2	c.419G>A	p.R140Q	0.36	687							KNOWN SOMATIC SHORT-VARIANTS
a285	BRAF	c.1799T>A	p.V600E	0.15	370							KNOWN SOMATIC SHORT-VARIANTS
a285	CEBPA	c.608_608delC	p.P204fs*114	0.06	233							LIKELY SOMATIC SHORT-VARIANTS
a285	RUNX1	c.497G>A	p.R166Q	0.03	438							KNOWN SOMATIC SHORT-VARIANTS
a285	NRAS	c.38G>T	p.G13V	0.06	459							KNOWN SOMATIC SHORT-VARIANTS
a285	RUNX1	c.610C>T	p.R204*	0.37	505							LIKELY SOMATIC SHORT-VARIANTS
a285	ASXL1	c.1900_1922del23	p.E635fs*15	0.39	521							KNOWN SOMATIC SHORT-VARIANTS
a286	TP53	c.527G>A	p.C176Y	0.79	306							KNOWN SOMATIC SHORT-VARIANTS
a286	NRAS	c.35G>C	p.G12A	0.47	510							KNOWN SOMATIC SHORT-VARIANTS
a287	FLT3	c.1775_1776insTGATTTCAGAGAATATGAATA	p.V592_D593insDFREYEY	0.13	733							LIKELY SOMATIC SHORT-VARIANTS
a287	TSC2	c.1819G>A	p.A607T	0.28	510							KNOWN SOMATIC SHORT-VARIANTS
a287	CEBPA	c.1049_1050insAGGTC	p.V351fs*11+	0.2	441							LIKELY SOMATIC SHORT-VARIANTS
a287	NPM1	c.863_864insTCTG	p.W288fs*10+	0.19	241							KNOWN SOMATIC SHORT-VARIANTS
a287	TET2	c.4579c>T	p.Q1527*	0.27	498							LIKELY SOMATIC SHORT-VARIANTS
a287	WT1	c.1126_1127insCGACT	p.L378fs*73	0.22	399							LIKELY SOMATIC SHORT-VARIANTS
a287	TET2	c.4290_4290delG	p.S1431fs*17	0.23	780							LIKELY SOMATIC SHORT-VARIANTS
a288	ASXL1	c.1934_1935insG	p.G646fs*12	0.3	348							KNOWN SOMATIC SHORT-VARIANTS
a288	IDH2	c.419G>A	p.R140Q	0.16	365							KNOWN SOMATIC SHORT-VARIANTS
a288	BCOR	c.2324_2325insAAGGGTCAGGA	p.H776fs*14	0.74	361							LIKELY SOMATIC SHORT-VARIANTS
a288	SRSF2	c.284C>A	p.P95H	0.43	214							KNOWN SOMATIC SHORT-VARIANTS
a288	ETV6	c.715_716insTC	p.P239fs*28	0.43	510							LIKELY SOMATIC SHORT-VARIANTS
a288	IDH1	c.394C>T	p.R132C	0.27	423							KNOWN SOMATIC SHORT-VARIANTS
a288	RUNX1	c.1132_1133delCA	p.T379fs*103+	0.48	406							LIKELY SOMATIC SHORT-VARIANTS
a289	DNMT3A	c.2424_2425delTG	p.V809fs*2	0.27	289							LIKELY SOMATIC SHORT-VARIANTS
a290	ARID1A	c.4001_4002insGCA	p.Q1334_R1335insQ	0.28	499							KNOWN SOMATIC SHORT-VARIANTS
a290	DNMT3A	c.2645G>A	p.R882H	0.44	347							KNOWN SOMATIC SHORT-VARIANTS
a290	PTPN11	c.182A>T	p.D61V	0.2	387							KNOWN SOMATIC SHORT-VARIANTS
a290	ASXL1	c.2855_2856insC	p.L953fs*2	0.39	513							LIKELY SOMATIC SHORT-VARIANTS
a291	CSF1R	c.95T>G	p.V32G	0.19	540							KNOWN SOMATIC SHORT-VARIANTS
a291	GATA2	c.1187G>A	p.R396Q	0.17	526							KNOWN SOMATIC SHORT-VARIANTS
a292	SRSF2	c.284C>A	p.P95H	0.5	204							KNOWN SOMATIC SHORT-VARIANTS
a292	ASXL1	c.1934_1935insG	p.G646fs*12	0.33	377							KNOWN SOMATIC SHORT-VARIANTS
a292	JAK2	c.1849G>T	p.V617F	0.32	384							KNOWN SOMATIC SHORT-VARIANTS
a292	NRAS	c.35G>A	p.G12D	0.31	482							KNOWN SOMATIC SHORT-VARIANTS
a292	SF3B1	c.1873C>T	p.R625C	0.32	494							KNOWN SOMATIC SHORT-VARIANTS
a293	SETD2	c.4486C>T	p.R1496*	0.27	307							KNOWN SOMATIC SHORT-VARIANTS
a293	DNMT3A	c.2645G>A	p.R882H	0.3	360							KNOWN SOMATIC SHORT-VARIANTS
a293	TET2	c.1980_1981insACAAG	p.H661fs*41	0.28	423							LIKELY SOMATIC SHORT-VARIANTS
a293	EZH2	c.2069G>A	p.R690H	0.29	324							KNOWN SOMATIC SHORT-VARIANTS
a293	TET2	c.2704A>T	p.R902*	0.29	485							LIKELY SOMATIC SHORT-VARIANTS
a293	NRAS	c.182A>T	p.Q61L	0.22	236							KNOWN SOMATIC SHORT-VARIANTS
a294	RUNX1	c.592G>A	p.D198N	0.5	683							KNOWN SOMATIC SHORT-VARIANTS
a295	KMT2A								MLLT1	fusion	40	KNOWN FUNCTIONAL REARRANGEMENTS
a296	WT1	c.872+1G>T	p.splice site 872+1G>T	0.43	315							LIKELY SOMATIC SHORT-VARIANTS
a296	WT1	c.1128_1129insACTCTTGT	p.R380fs*72	0.42	281							LIKELY SOMATIC SHORT-VARIANTS
a296	SMARCB1	c.1130G>A	p.R377H	0.45	299							KNOWN SOMATIC SHORT-VARIANTS
a296	IKZF1	c.1336C>T	p.Q446*	0.46	364							LIKELY SOMATIC SHORT-VARIANTS
a296	TP53	c.733G>T	p.G245C	0.03	401							KNOWN SOMATIC SHORT-VARIANTS
a296	CEBPA	c.318_321delTGAC	p.D107fs*52	0.26	103							LIKELY SOMATIC SHORT-VARIANTS
a297	TET2	c.2106_2107insCT	p.N704fs*1	0.75	450							LIKELY SOMATIC SHORT-VARIANTS
a297	NRAS	c.34G>A	p.G12S	0.06	396							KNOWN SOMATIC SHORT-VARIANTS
a297	KRAS	c.35G>T	p.G12V	0.18	370							KNOWN SOMATIC SHORT-VARIANTS
a297	FLT3	c.2503G>T	p.D835Y	0.08	322							KNOWN SOMATIC SHORT-VARIANTS
a297	PTPN11	c.213T>G	p.F71L	0.03	399							KNOWN SOMATIC SHORT-VARIANTS
a300	TP53	c.847C>T	p.R283C	0.49	791							KNOWN SOMATIC SHORT-VARIANTS
a300	IDH1	c.394C>G	p.R132G	0.51	637							KNOWN SOMATIC SHORT-VARIANTS
a300	KMT2A								KMT2A	short variant	65	KNOWN FUNCTIONAL REARRANGEMENTS
a301	SRSF2	c.284C>A	p.P95H	0.46	314							KNOWN SOMATIC SHORT-VARIANTS
a301	FLT3	c.2028C>G	p.N676K	0.49	563							KNOWN SOMATIC SHORT-VARIANTS
a301	IDH2	c.419G>A	p.R140Q	0.46	668							KNOWN SOMATIC SHORT-VARIANTS
a301	NPM1	c.863_864insTCTG	p.W288fs*10+	0.29	269							KNOWN SOMATIC SHORT-VARIANTS
a301	NRAS	c.37G>C	p.G13R	0.01	603							KNOWN SOMATIC SHORT-VARIANTS
a302	PHF6	c.594_594delG	p.R198fs*20	0.45	458							LIKELY SOMATIC SHORT-VARIANTS
a302	SETD2	c.4715+1G>A	p.splice site 4715+1G>A	0.51	401							LIKELY SOMATIC SHORT-VARIANTS
a302	NPM1	c.863_864insTCTG	p.W288fs*10+	0.42	211							KNOWN SOMATIC SHORT-VARIANTS
a302	CEBPA	c.378_379insC	p.P129fs*41	0.38	120							LIKELY SOMATIC SHORT-VARIANTS
a302	FLT3	c.1770_1771insTACGTTGATTTCAGAGAATATGAA	p.F590_Y591insYVDFREYE	0.18	626							LIKELY SOMATIC SHORT-VARIANTS
a302	TET2	c.5711A>G	p.H1904R	0.45	729							KNOWN SOMATIC SHORT-VARIANTS
a303	SRSF2	c.278_301delGCCGCCCCCCGGACTCACACCACA	p.R94_S101del	0.3	235							KNOWN SOMATIC SHORT-VARIANTS
a303	IDH2	c.419G>A	p.R140Q	0.45	617							KNOWN SOMATIC SHORT-VARIANTS
a303	ZRSR2	c.1343_1344insGAGCCG	p.R448_R449insSR	0.45	289							LIKELY SOMATIC SHORT-VARIANTS
a303	RUNX1	c.320G>A	p.R107H	0.7	425							KNOWN SOMATIC SHORT-VARIANTS
a304	TET2	c.2746C>T	p.Q916*	0.29	516							KNOWN SOMATIC SHORT-VARIANTS
a304	CEBPA	c.196_197insCCTA	p.I68fs*41	0.28	399							LIKELY SOMATIC SHORT-VARIANTS
a304	WT1	c.1375_1376insAGTTCTCC	p.R462fs*8	0.25	494							LIKELY SOMATIC SHORT-VARIANTS
a304	CEBPA	c.917G>C	p.R306P	0.31	475							KNOWN SOMATIC SHORT-VARIANTS
a304	GATA2	c.953C>G	p.A318G	0.26	609							KNOWN SOMATIC SHORT-VARIANTS
a304	MYC	c.224_225insGCC	p.P75_L76insP	0.24	462							LIKELY SOMATIC SHORT-VARIANTS
a305	SF3B1	c.1998G>T	p.K666N	0.49	411							KNOWN SOMATIC SHORT-VARIANTS
a305	TBX3	c.1843T>G	p.S615A	0.45	395							KNOWN SOMATIC SHORT-VARIANTS
a305	WT1	c.1249+1G>A	p.splice site 1249+1G>A	0.33	276							LIKELY SOMATIC SHORT-VARIANTS
a305	NRAS	c.35G>T	p.G12V	0.14	294							KNOWN SOMATIC SHORT-VARIANTS
a305	NRAS	c.35G>A	p.G12D	0.36	294							KNOWN SOMATIC SHORT-VARIANTS
a305	ZNF703					amplification	7	2 of 2				HIGH-LEVEL (CN>8) AND FOCAL (CN>5) AMPLIFICATIONS OF GENES KNOWN TO BE RECURRENTLY AMPLIFIED IN CANCER
a306	ASXL1	c.1934_1935insG	p.G646fs*12	0.3	477							KNOWN SOMATIC SHORT-VARIANTS
a306	IDH2	c.419G>A	p.R140Q	0.45	555							KNOWN SOMATIC SHORT-VARIANTS
a306	FLT3	c.1775T>A	p.V592D	0.46	749							KNOWN SOMATIC SHORT-VARIANTS
a306	PHF6	c.415G>T	p.E139*	0.9	274							LIKELY SOMATIC SHORT-VARIANTS
a306	IKZF1	c.170_171insC	p.K58fs*1	0.39	647							LIKELY SOMATIC SHORT-VARIANTS
a306	JAK2	c.1849G>T	p.V617F	0.61	481							KNOWN SOMATIC SHORT-VARIANTS
a306	JAK3								METTL21A	fusion	114	LIKELY FUNCTIONAL REARRANGEMENTS
a306	RARA								RARA	short variant	213	LIKELY FUNCTIONAL REARRANGEMENTS
a307	SETBP1	c.2608G>A	p.G870S	0.13	675							KNOWN SOMATIC SHORT-VARIANTS
a307	ASXL1	c.1900_1922delAGAGAGGCGGCCACCACTGCCAT	p.E635fs*15	0.42	551							KNOWN SOMATIC SHORT-VARIANTS
a307	IDH2	c.419G>A	p.R140Q	0.33	642							KNOWN SOMATIC SHORT-VARIANTS
a307	NF1	c.4600C>T	p.R1534*	0.08	554							KNOWN SOMATIC SHORT-VARIANTS
a307	STAG2	c.2533+1G>A	p.splice	0.32	287							LIKELY SOMATIC SHORT-VARIANTS
a307	SRSF2	c.284C>T	p.P95L	0.48	322							KNOWN SOMATIC SHORT-VARIANTS
a307	NF1	c.1260+1G>A	p.splice	0.2	432							LIKELY SOMATIC SHORT-VARIANTS
a307	KMT2A								KMT2A	short variant	551	KNOWN FUNCTIONAL REARRANGEMENTS
a308	NRAS	c.181C>A	p.Q61K	0.09	277							KNOWN SOMATIC SHORT-VARIANTS
a308	SF3B1	c.2098A>G	p.K700E	0.2	412							KNOWN SOMATIC SHORT-VARIANTS
a308	ASXL1	c.1581_1581delT	p.F527fs*176	0.09	533							LIKELY SOMATIC SHORT-VARIANTS
a308	RNF213								SLC26A11	fusion	21	KNOWN FUNCTIONAL REARRANGEMENTS
a308	FUS								TCF25	fusion	58	LIKELY FUNCTIONAL REARRANGEMENTS
a309	FLT3	c.2503G>T	p.D835Y	0.09	473							KNOWN SOMATIC SHORT-VARIANTS
a309	KMT2D	c.6105_6105delC	p.P2036fs*11	0.07	705							LIKELY SOMATIC SHORT-VARIANTS
a309	FLT3	c.1774G>A	p.V592I	0.41	521							KNOWN SOMATIC SHORT-VARIANTS
a310	SRSF2	c.284C>A	p.P95H	0.46	230							KNOWN SOMATIC SHORT-VARIANTS
a310	FLT3	c.2503G>C	p.D835H	0.1	382							KNOWN SOMATIC SHORT-VARIANTS
a310	ETV6	c.701_702insC	p.L235fs*9	0.46	690							LIKELY SOMATIC SHORT-VARIANTS
a310	ASXL1	c.2266_2267insGG	p.D756fs*17	0.44	563							LIKELY SOMATIC SHORT-VARIANTS
a310	CBL	c.1139T>C	p.L380P	0.87	362							KNOWN SOMATIC SHORT-VARIANTS
a310	SETBP1	c.2612T>C	p.I871T	0.49	535							KNOWN SOMATIC SHORT-VARIANTS
a311	RUNX1								RUNX1T1	fusion	844	KNOWN FUNCTIONAL REARRANGEMENTS
a312	NRAS	c.181C>A	p.Q61K	0.26	422							KNOWN SOMATIC SHORT-VARIANTS
a312	U2AF1	c.101C>T	p.S34F	0.36	464							KNOWN SOMATIC SHORT-VARIANTS
a312	CD36	c.1255-1G>C	p.splice site 1255-1G>C	0.48	407							LIKELY SOMATIC SHORT-VARIANTS
a313	TET2	c.3501-1G>T	p.splice site 3501-1G>T	0.28	326							LIKELY SOMATIC SHORT-VARIANTS
a313	TET2	c.2029_2032delTGTG	p.C677fs*22	0.32	458							LIKELY SOMATIC SHORT-VARIANTS
a313	ASXL1	c.2077C>T	p.R693*	0.01	699							KNOWN SOMATIC SHORT-VARIANTS
a313	CREBBP								KAT6A	fusion	265	KNOWN FUNCTIONAL REARRANGEMENTS
a314	SRSF2	c.284C>A	p.P95H	0.34	279							KNOWN SOMATIC SHORT-VARIANTS
a314	ASXL1	c.1969G>T	p.E657*	0.35	662							LIKELY SOMATIC SHORT-VARIANTS
a314	TET2	c.1630C>T	p.R544*	0.03	533							KNOWN SOMATIC SHORT-VARIANTS
a314	RUNX1	c.1263_1276delCGAGCGCTCGCCGC	p.E422fs*56+	0.53	423							LIKELY SOMATIC SHORT-VARIANTS
a314	IDH2	c.419G>A	p.R140Q	0.37	567							KNOWN SOMATIC SHORT-VARIANTS
a314	SETBP1	c.2608G>C	p.G870R	0.34	680							KNOWN SOMATIC SHORT-VARIANTS
a315	MLLT10								KMT2A	fusion	358	KNOWN FUNCTIONAL REARRANGEMENTS
a316	VHL	c.241C>T	p.P81S	0.56	393							KNOWN SOMATIC SHORT-VARIANTS
a316	DNMT3A	c.1903C>T	p.R635W	0.94	414							KNOWN SOMATIC SHORT-VARIANTS
a316	IDH1	c.394C>T	p.R132C	0.49	407							KNOWN SOMATIC SHORT-VARIANTS
a316	KAT6A	c.5102c>T	p.P1701L	0.51	481							KNOWN SOMATIC SHORT-VARIANTS
a316	CBL	c.1111T>C	p.Y371H	0.49	359							LIKELY SOMATIC SHORT-VARIANTS
a316	ETV6								MECOM	fusion	63	KNOWN FUNCTIONAL REARRANGEMENTS
a316	RUNX1								ZNF521	fusion	697	LIKELY FUNCTIONAL REARRANGEMENTS
a317	KMT2A								MLLT3	fusion	22	KNOWN FUNCTIONAL REARRANGEMENTS
a318	EZH2	c.167T>G	p.L56*	0.08	274							LIKELY SOMATIC SHORT-VARIANTS
a318	TP53	c.841G>C	p.D281H	0.32	417							KNOWN SOMATIC SHORT-VARIANTS
a318	ASXL1	c.2644C>T	p.Q882*	0.43	404							LIKELY SOMATIC SHORT-VARIANTS
a318	EZH2	c.434T>C	p.F145S	0.48	336							KNOWN SOMATIC SHORT-VARIANTS
a318	ERG	c.1318G>A	p.V440M	0.5	453							KNOWN SOMATIC SHORT-VARIANTS
a319	BCORL1	c.4485_4486insAGGT	p.A1496fs*6	0.08	399							LIKELY SOMATIC SHORT-VARIANTS
a319	BCORL1	c.1105_1106ins680	p.T369fs*7	0.06	580							LIKELY SOMATIC SHORT-VARIANTS
a319	ERG								ERG	short variant	37	LIKELY FUNCTIONAL REARRANGEMENTS
a320	TET2	c.4707C>A	p.Y1569*	0.48	627							LIKELY SOMATIC SHORT-VARIANTS
a320	NRAS	c.35G>A	p.G12D	0.11	464							KNOWN SOMATIC SHORT-VARIANTS
a320	KRAS	c.182A>C	p.Q61P	0.01	546							KNOWN SOMATIC SHORT-VARIANTS
a320	JAK2	c.1849G>T	p.V617F	0.57	378							KNOWN SOMATIC SHORT-VARIANTS
a320	TET2	c.2474_2474delC	p.S825fs*1	0.35	533							LIKELY SOMATIC SHORT-VARIANTS
a320	SRSF2	c.284C>A	p.P95H	0.5	252							KNOWN SOMATIC SHORT-VARIANTS
a320	KRAS	c.35G>A	p.G12D	0.38	418							KNOWN SOMATIC SHORT-VARIANTS
a320	ASXL1	c.1374_1381delAGCAGGGC	p.A459fs*23	0.46	531							LIKELY SOMATIC SHORT-VARIANTS
a321	TP53	c.701A>G	p.Y234C	0.25	549							KNOWN SOMATIC SHORT-VARIANTS
a321	LRP1B	c.8104G>A	p.D2702N	0.42	490							KNOWN SOMATIC SHORT-VARIANTS
a321	TP53	c.578A>G	p.H193R	0.28	705							KNOWN SOMATIC SHORT-VARIANTS
a321	DNMT3A	c.2645G>A	p.R882H	0.43	595							KNOWN SOMATIC SHORT-VARIANTS
a321	ASXL1	c.2077C>T	p.R693*	0.02	799							KNOWN SOMATIC SHORT-VARIANTS
a321	JAK2	c.1849G>T	p.V617F	0.53	373							KNOWN SOMATIC SHORT-VARIANTS
a321	TP53	c.584T>C	p.I195T	0.02	689							KNOWN SOMATIC SHORT-VARIANTS
a321	CDK6					amplification	6	7 of 7				HIGH-LEVEL (CN>8) AND FOCAL (CN>5) AMPLIFICATIONS OF GENES KNOWN TO BE RECURRENTLY AMPLIFIED IN CANCER
a323	NPM1	c.863_864insTCTG	p.W288fs*10+	0.33	283							KNOWN SOMATIC SHORT-VARIANTS
a323	SRSF2	c.278_301delGCCGCCCCCCGGACTCACACCACA	p.R94_S101del	0.39	254							KNOWN SOMATIC SHORT-VARIANTS
a323	NF1	c.3827G>A	p.R1276Q	0.08	499							KNOWN SOMATIC SHORT-VARIANTS
a323	NF1	c.2648C>G	p.S883*	0.06	582							LIKELY SOMATIC SHORT-VARIANTS
a323	IDH2	c.419G>A	p.R140Q	0.48	502							KNOWN SOMATIC SHORT-VARIANTS
a324	FLT3	c.1756_1757ins72	p.D586_N587insNEYFYVDFREYEYDLKWEFPRENY	0.27	1025							LIKELY SOMATIC SHORT-VARIANTS
a324	NOTCH4	c.4927C>T	p.R1643*	0.51	587							LIKELY SOMATIC SHORT-VARIANTS
a325	DNMT3A	c.2645G>A	p.R882H	0.4	622							KNOWN SOMATIC SHORT-VARIANTS
a325	BCOR	c.3547C>T	p.R1183*	0.82	363							LIKELY SOMATIC SHORT-VARIANTS
a325	U2AF1	c.101C>T	p.S34F	0.4	635							KNOWN SOMATIC SHORT-VARIANTS
a326	IDH2	c.515G>A	p.R172K	0.4	684							KNOWN SOMATIC SHORT-VARIANTS
a326	DNMT3A	c.2645G>A	p.R882H	0.49	659							KNOWN SOMATIC SHORT-VARIANTS
a326	ASXL1	c.1961_1971delCCACCGATGAG	p.A654fs*10	0.44	665							LIKELY SOMATIC SHORT-VARIANTS
a326	RUNX1	c.345_347delTTT	p.F116del	0.26	539							LIKELY SOMATIC SHORT-VARIANTS
a326	KMT2A								KMT2A	short variant	122	KNOWN FUNCTIONAL REARRANGEMENTS
a327	MYH11								CBFB	fusion	267	KNOWN FUNCTIONAL REARRANGEMENTS
a328	ASXL1	c.1934_1935insG	p.G646fs*12	0.33	493							KNOWN SOMATIC SHORT-VARIANTS
a328	U2AF1	c.467G>A	p.R156H	0.31	902							KNOWN SOMATIC SHORT-VARIANTS
a328	FLT3	c.1776_1777ins66	p.V592_D593insDFREYEYDLKWEFPRENLEFGV	0.26	946							LIKELY SOMATIC SHORT-VARIANTS
a328	RUNX1	c.593A>G	p.D198G	0.02	586							KNOWN SOMATIC SHORT-VARIANTS
a328	RUNX1					loss	0	3 of 9				HOMOZYGOUS DELETIONS OF GENES KNOWN TO BE RECURRENTLY DELETED IN CANCER
a329	JAK2	c.1849G>T	p.V617F	0.03	385							KNOWN SOMATIC SHORT-VARIANTS
a329	TP53	c.701A>G	p.Y234C	0.94	374							KNOWN SOMATIC SHORT-VARIANTS
a329	JAK2	c.2048G>C	p.R683T	0.01	522							KNOWN SOMATIC SHORT-VARIANTS
a329	ARID1A								ARID1A	short variant	32	LIKELY FUNCTIONAL REARRANGEMENTS
a330	NPM1	c.863_864insTCTG	p.W288fs*10+	0.2	266							KNOWN SOMATIC SHORT-VARIANTS
a330	SF3B1	c.1998G>C	p.K666N	0.3	533							KNOWN SOMATIC SHORT-VARIANTS
a330	RUNX1	c.1350_1351insG	p.D451fs*32+	0.25	378							LIKELY SOMATIC SHORT-VARIANTS
a331	ARID1A	c.1554C>G	p.Y518*	0.15	785							LIKELY SOMATIC SHORT-VARIANTS
a331	TET2	c.4370T>G	p.L1457*	0.05	591							LIKELY SOMATIC SHORT-VARIANTS
a331	TP53	c.742C>T	p.R248W	0.28	409							KNOWN SOMATIC SHORT-VARIANTS
a332	SRSF2	c.284C>A	p.P95H	0.17	252							KNOWN SOMATIC SHORT-VARIANTS
a332	IDH2	c.419G>A	p.R140Q	0.14	431							KNOWN SOMATIC SHORT-VARIANTS
a332	RUNX1	c.1340_1341insGA	p.N448fs*35+	0.23	392							LIKELY SOMATIC SHORT-VARIANTS
a332	KMT2A								KMT2A	short variant	15	KNOWN FUNCTIONAL REARRANGEMENTS
a333	TP53	c.524G>A	p.R175H	0.13	611							KNOWN SOMATIC SHORT-VARIANTS
a333	MEF2C								CD109	fusion	98	LIKELY FUNCTIONAL REARRANGEMENTS
a334	CHEK2	c.1100_1100delC	p.T367fs*15	0.48	229							LIKELY SOMATIC SHORT-VARIANTS
a334	ABL1								BCR	fusion	92	KNOWN FUNCTIONAL REARRANGEMENTS
a336	ASXL1	c.1934_1935insG	p.G646fs*12	0.37	541							KNOWN SOMATIC SHORT-VARIANTS
a336	SETBP1	c.2608G>A	p.G870S	0.26	770							KNOWN SOMATIC SHORT-VARIANTS
a336	CBL	c.1141T>A	p.C381S	0.98	472							LIKELY SOMATIC SHORT-VARIANTS
a337	IKZF1	c.130C>T	p.Q44*	0.14	433							LIKELY SOMATIC SHORT-VARIANTS
a337	CCND2	c.842C>G	p.P281R	0.19	419							KNOWN SOMATIC SHORT-VARIANTS
a337	KMT2D	c.8721C>G	p.Y2907*	0.07	647							LIKELY SOMATIC SHORT-VARIANTS
a337	FLT3	c.2505T>A	p.D835E	0.13	395							KNOWN SOMATIC SHORT-VARIANTS
a337	BCOR	c.761_762insTCCCCACA	p.S259fs*10	0.15	614							LIKELY SOMATIC SHORT-VARIANTS
a337	SF3B1	c.2098A>G	p.K700E	0.18	372							KNOWN SOMATIC SHORT-VARIANTS
a337	PTPN11	c.227A>T	p.E76V	0.17	426							KNOWN SOMATIC SHORT-VARIANTS
a338	SETD2	c.906_907insA	p.T305fs*4	0.37	322							LIKELY SOMATIC SHORT-VARIANTS
a338	PIK3R1	c.1303_1326>TT	p.Q435fs*4	0.4	101							LIKELY SOMATIC SHORT-VARIANTS
a338	WT1	c.1107_1109ACG>ACCT	p.R370fs*15	0.55	264							KNOWN SOMATIC SHORT-VARIANTS
a338	FLT3	c.1743_1744ins60	p.V581_T582insTGSSDNEYFYVDFREYEWIG	0.23	405							LIKELY SOMATIC SHORT-VARIANTS
a339	U2AF1	c.101C>A	p.S34Y	0.45	515							KNOWN SOMATIC SHORT-VARIANTS
a339	U2AF1	c.470A>G	p.Q157R	0.12	676							KNOWN SOMATIC SHORT-VARIANTS
a340	FLT3	c.1777_1778insATTTCAGAGAATATGAATATGATCTCAAATGGGAGTTTCCAAGAGAAAATTTAGAGT	p.D593_F594insFREYEYDLKWEFPRENLEY	0.2	625							LIKELY SOMATIC SHORT-VARIANTS
a340	DNMT3A	c.2645G>A	p.R882H	0.33	449							KNOWN SOMATIC SHORT-VARIANTS
a340	IDH2	c.419G>A	p.R140Q	0.31	477							KNOWN SOMATIC SHORT-VARIANTS
a340	TP53	c.613T>C	p.Y205H	0.02	514							KNOWN SOMATIC SHORT-VARIANTS
a340	NRAS	c.35G>A	p.G12D	0.3	467							KNOWN SOMATIC SHORT-VARIANTS
a340	NPM1	c.863_864insTCAG	p.W288fs*10+	0.26	220							KNOWN SOMATIC SHORT-VARIANTS
a341	TP53	c.586C>T	p.R196*	0.5	337							KNOWN SOMATIC SHORT-VARIANTS
a341	DNMT3A	c.2204A>G	p.Y735C	0.09	259							KNOWN SOMATIC SHORT-VARIANTS
a341	TP53	c.713G>A	p.C238Y	0.12	302							KNOWN SOMATIC SHORT-VARIANTS
a341	FOXP1	c.577C>T	p.Q193*	0.07	268							LIKELY SOMATIC SHORT-VARIANTS
a342	NRAS	c.35G>C	p.G12A	0.03	555							KNOWN SOMATIC SHORT-VARIANTS
a342	ASXL1	c.1934_1935insG	p.G646fs*12	0.35	484							KNOWN SOMATIC SHORT-VARIANTS
a342	TET2	c.3646C>T	p.R1216*	0.5	540							KNOWN SOMATIC SHORT-VARIANTS
a342	KIT	c.2447A>T	p.D816V	0.13	562							KNOWN SOMATIC SHORT-VARIANTS
a342	TET2	c.3954+2T>A	p.splice	0.49	366							LIKELY SOMATIC SHORT-VARIANTS
a342	BRAF	c.1785T>G	p.F595L	0.48	445							KNOWN SOMATIC SHORT-VARIANTS
a342	EZH2	c.73C>T	p.R25*	0.93	463							LIKELY SOMATIC SHORT-VARIANTS
a342	KRAS	c.35G>C	p.G12A	0.02	579							KNOWN SOMATIC SHORT-VARIANTS
a342	KRAS	c.34G>C	p.G12R	0.03	572							KNOWN SOMATIC SHORT-VARIANTS
a342	NRAS	c.37G>C	p.G13R	0.25	566							KNOWN SOMATIC SHORT-VARIANTS
a342	RUNX1	c.1206_1207ins52	p.G420fs*80+	0.3	1035							LIKELY SOMATIC SHORT-VARIANTS
a343	DNMT3A	c.1906G>A	p.V636M	0.48	441							KNOWN SOMATIC SHORT-VARIANTS
a343	TET2	c.3501-2A>G	p.splice	0.52	436							LIKELY SOMATIC SHORT-VARIANTS
a343	U2AF1	c.101C>T	p.S34F	0.48	453							KNOWN SOMATIC SHORT-VARIANTS
a343	FLT3	c.1714_1715insATGAAAGCCAGCTACAGATGGTACAGGTGACCGGCTCCTCAGATAATGAGTACTTCA	p.Y572_E573insESQLQMVQVTGSSDNEYFN	0.41	1275							LIKELY SOMATIC SHORT-VARIANTS
a343	KMT2A								KMT2A	short variant	2351	KNOWN FUNCTIONAL REARRANGEMENTS
a344	KMT2A								MLLT1	fusion	56	KNOWN FUNCTIONAL REARRANGEMENTS
a345	IDH2	c.419G>A	p.R140Q	0.29	388							KNOWN SOMATIC SHORT-VARIANTS
a345	DNMT3A	c.2193C>A	p.F731L	0.04	341							LIKELY SOMATIC SHORT-VARIANTS
a346	DNMT3A	c.2644C>T	p.R882C	0.13	508							KNOWN SOMATIC SHORT-VARIANTS
a346	WT1	c.1540_1541A>GTTTC	p.Q514fs*7+	0.06	423							LIKELY SOMATIC SHORT-VARIANTS
a346	CDK4	c.409G>A	p.V137I	0.3	374							KNOWN SOMATIC SHORT-VARIANTS
a346	IDH2	c.419G>A	p.R140Q	0.15	501							KNOWN SOMATIC SHORT-VARIANTS
a346	KMT2A								KMT2A	short variant	32	KNOWN FUNCTIONAL REARRANGEMENTS
a347	BRCA2	c.4168_4169delTT	p.L1390fs*12	0.46	529							LIKELY SOMATIC SHORT-VARIANTS
a347	TET2	c.3979_3985delCAAAACC	p.Q1327fs*34	0.38	345							LIKELY SOMATIC SHORT-VARIANTS
a347	TP53	c.524G>A	p.R175H	0.47	309							KNOWN SOMATIC SHORT-VARIANTS
a347	IL7R	c.931G>A	p.V311M	0.51	470							KNOWN SOMATIC SHORT-VARIANTS
a347	TET2	c.391_391delA	p.R131fs*14	0.36	485							LIKELY SOMATIC SHORT-VARIANTS
a348	IDH1	c.394C>A	p.R132S	0.41	831							KNOWN SOMATIC SHORT-VARIANTS
a348	RAD50	c.129+2T>A	p.splice site 129+2T>A	0.51	607							LIKELY SOMATIC SHORT-VARIANTS
a349	ZRSR2	c.1344_1346delCAG	p.R449del	0.19	458							LIKELY SOMATIC SHORT-VARIANTS
a349	ASXL1	c.1900_1922delAGAGAGGCGGCCACCACTGCCAT	p.E635fs*15	0.03	571							KNOWN SOMATIC SHORT-VARIANTS
a349	MPL	c.1771T>G	p.Y591D	0.05	528							KNOWN SOMATIC SHORT-VARIANTS
a349	RUNX1								RUNX1T1	fusion	180	KNOWN FUNCTIONAL REARRANGEMENTS
a350	ASXL1	c.1900_1922delAGAGAGGCGGCCACCACTGCCAT	p.E635fs*15	0.11	697							KNOWN SOMATIC SHORT-VARIANTS
a350	SRSF2	c.284C>A	p.P95H	0.13	315							KNOWN SOMATIC SHORT-VARIANTS
a350	TET2	c.3188_3189delCA	p.T1063fs*4	0.13	857							LIKELY SOMATIC SHORT-VARIANTS
a350	FLT1	c.3955G>A	p.A1319T	0.14	727							KNOWN SOMATIC SHORT-VARIANTS
a350	CREBBP								KAT6A	fusion	362	KNOWN FUNCTIONAL REARRANGEMENTS
a351	DNMT3A	c.2644C>T	p.R882C	0.29	501							KNOWN SOMATIC SHORT-VARIANTS
a351	CUX1	c.2480G>A	p.R827H	0.5	637							KNOWN SOMATIC SHORT-VARIANTS
a352	IKZF1	c.648_649insTTCA	p.E217fs*5	0.43	479							LIKELY SOMATIC SHORT-VARIANTS
a352	WT1	c.1108_1109insA	p.R370fs*15	0.46	416							LIKELY SOMATIC SHORT-VARIANTS
a352	KIT	c.2446G>C	p.D816H	0.08	555							KNOWN SOMATIC SHORT-VARIANTS
a352	KIT	c.2447A>T	p.D816V	0.06	555							KNOWN SOMATIC SHORT-VARIANTS
a352	ABL1								BCR	fusion	762	KNOWN FUNCTIONAL REARRANGEMENTS
a353	CEBPA	c.275_276insA	p.A93fs*15	0.44	602							KNOWN SOMATIC SHORT-VARIANTS
a353	WT1	c.1372C>T	p.R458*	0.94	782							KNOWN SOMATIC SHORT-VARIANTS
a354	IDH2	c.419G>A	p.R140Q	0.41	654							KNOWN SOMATIC SHORT-VARIANTS
a354	RUNX1	c.602G>A	p.R201Q	0.58	885							LIKELY SOMATIC SHORT-VARIANTS
a354	PTPN11	c.179G>C	p.G60A	0.02	583							KNOWN SOMATIC SHORT-VARIANTS
a354	DNMT3A	c.2645G>A	p.R882H	0.39	516							KNOWN SOMATIC SHORT-VARIANTS
a354	BCOR	c.4300C>T	p.Q1434*	0.41	492							LIKELY SOMATIC SHORT-VARIANTS
a354	U2AF1	c.101C>T	p.S34F	0.29	947							KNOWN SOMATIC SHORT-VARIANTS
a354	CDK6								LOC645249	rearrangement	65	LIKELY FUNCTIONAL REARRANGEMENTS
a355	ASXL1	c.1900_1922delAGAGAGGCGGCCACCACTGCCAT	p.E635fs*15	0.36	582							KNOWN SOMATIC SHORT-VARIANTS
a355	NRAS	c.35G>A	p.G12D	0.41	580							KNOWN SOMATIC SHORT-VARIANTS
a355	RUNX1	c.688C>T	p.Q230*	0.47	661							LIKELY SOMATIC SHORT-VARIANTS
a355	SRSF2	c.284C>T	p.P95L	0.45	339							KNOWN SOMATIC SHORT-VARIANTS
a355	TET2	c.3535_3535delA	p.R1179fs*47	0.37	414							LIKELY SOMATIC SHORT-VARIANTS
a355	BCOR					loss	None	14 of 14				HOMOZYGOUS DELETIONS OF GENES KNOWN TO BE RECURRENTLY DELETED IN CANCER
a356	ATM	c.8672G>A	p.G2891D	0.02	489							LIKELY SOMATIC SHORT-VARIANTS
a356	TP53	c.659A>G	p.Y220C	0.56	957							KNOWN SOMATIC SHORT-VARIANTS
a357	IDH1	c.394C>T	p.R132C	0.43	695							KNOWN SOMATIC SHORT-VARIANTS
a357	NRAS	c.35G>A	p.G12D	0.4	679							KNOWN SOMATIC SHORT-VARIANTS
a357	FAT3	c.3307G>A	p.A1103T	0.46	659							KNOWN SOMATIC SHORT-VARIANTS
a357	NUP98					loss	0	21 of 34				HOMOZYGOUS DELETIONS OF GENES KNOWN TO BE RECURRENTLY DELETED IN CANCER
a357	STK11					loss	0	9 of 9				HOMOZYGOUS DELETIONS OF GENES KNOWN TO BE RECURRENTLY DELETED IN CANCER
a359	KRAS	c.35G>A	p.G12D	0.39	525							KNOWN SOMATIC SHORT-VARIANTS
a359	ASXL1	c.1934_1935insG	p.G646fs*12	0.26	491							KNOWN SOMATIC SHORT-VARIANTS
a359	TYK2	c.44T>C	p.V15A	0.51	390							KNOWN SOMATIC SHORT-VARIANTS
a360	DNMT3A	c.1226G>A	p.W409*	0.48	346							LIKELY SOMATIC SHORT-VARIANTS
a360	SETBP1	c.2608G>A	p.G870S	0.44	640							KNOWN SOMATIC SHORT-VARIANTS
a360	NRAS	c.35G>A	p.G12D	0.5	504							KNOWN SOMATIC SHORT-VARIANTS
a360	FBXW7	c.1514G>A	p.R505H	0.33	590							KNOWN SOMATIC SHORT-VARIANTS
a360	ASXL1	c.2404G>T	p.E802*	0.47	621							LIKELY SOMATIC SHORT-VARIANTS
a360	PTPN11	c.214G>A	p.A72T	0.04	477							KNOWN SOMATIC SHORT-VARIANTS
a360	NF1	c.1885G>A	p.G629R	0.04	413							KNOWN SOMATIC SHORT-VARIANTS
a361	WT1	c.1384C>T	p.R462W	0.26	419							KNOWN SOMATIC SHORT-VARIANTS
a361	PTPN11	c.923A>G	p.N308S	0.34	316							KNOWN SOMATIC SHORT-VARIANTS
a361	DNMT3A	c.1123-1G>A	p.splice site 1123-1G>A	0.07	194							LIKELY SOMATIC SHORT-VARIANTS
a361	NPM1	c.863_864insCATG	p.W288fs*10+	0.23	251							KNOWN SOMATIC SHORT-VARIANTS
a361	IDH2	c.419G>A	p.R140Q	0.32	410							KNOWN SOMATIC SHORT-VARIANTS
a361	DNMT3A	c.2479-2A>G	p.splice site 2479-2A>G	0.32	370							LIKELY SOMATIC SHORT-VARIANTS
a362	CUX1	c.3145C>T	p.Q1049*	0.13	504							LIKELY SOMATIC SHORT-VARIANTS
a362	ASXL1	c.2060_2061delGT	p.C687fs*30	0.11	587							LIKELY SOMATIC SHORT-VARIANTS
a362	SRSF2	c.284C>A	p.P95H	0.35	275							KNOWN SOMATIC SHORT-VARIANTS
a362	CUX1	c.287T>A	p.L96*	0.28	432							LIKELY SOMATIC SHORT-VARIANTS
a362	TET2	c.756_756delT	p.N253fs*40	0.37	500							LIKELY SOMATIC SHORT-VARIANTS
a362	KRAS	c.53C>A	p.A18D	0.04	408							KNOWN SOMATIC SHORT-VARIANTS
a363	DNMT3A	c.2256C>G	p.F752L	0.07	575							KNOWN SOMATIC SHORT-VARIANTS
a363	IDH2	c.419G>A	p.R140Q	0.05	578							KNOWN SOMATIC SHORT-VARIANTS
a363	BRCA1	c.66_67delAG	p.E23fs*17	0.48	386							LIKELY SOMATIC SHORT-VARIANTS
a364	IDH1	c.395G>A	p.R132H	0.37	516							KNOWN SOMATIC SHORT-VARIANTS
a365	CHEK2	c.409C>T	p.R137*	0.26	489							LIKELY SOMATIC SHORT-VARIANTS
a365	NRAS	c.183A>C	p.Q61H	0.01	421							KNOWN SOMATIC SHORT-VARIANTS
a365	RUNX1								USP42	fusion	107	KNOWN FUNCTIONAL REARRANGEMENTS
a365	WT1								IntergenicRegion	truncation	130	LIKELY FUNCTIONAL REARRANGEMENTS
a366	PTPN11	c.215C>T	p.A72V	0.18	701							KNOWN SOMATIC SHORT-VARIANTS
a366	DNMT3A	c.1627G>T	p.G543C	0.18	655							KNOWN SOMATIC SHORT-VARIANTS
a366	FLT3	c.1779_1780insTTCAGAGAATATGAATATGATCTCAAATGG	p.D593_F594insFREYEYDLKW	0.1	835							LIKELY SOMATIC SHORT-VARIANTS
a366	NPM1	c.863_864insTCTG	p.W288fs*10+	0.1	419							KNOWN SOMATIC SHORT-VARIANTS
a366	IDH1	c.395G>A	p.R132H	0.15	647							KNOWN SOMATIC SHORT-VARIANTS
a367	GNAS	c.601C>T	p.R201C	0.01	611							KNOWN SOMATIC SHORT-VARIANTS
a368	IDH2	c.419G>A	p.R140Q	0.06	422							KNOWN SOMATIC SHORT-VARIANTS
a368	RUNX1	c.235_236insT	p.E80fs*58	0.24	298							LIKELY SOMATIC SHORT-VARIANTS
a368	SRSF2	c.284C>T	p.P95L	0.24	249							KNOWN SOMATIC SHORT-VARIANTS
a368	IDH1	c.394C>T	p.R132C	0.23	419							KNOWN SOMATIC SHORT-VARIANTS
a368	CPS1	c.1039G>T	p.A347S	0.5	339							KNOWN SOMATIC SHORT-VARIANTS
a368	ASXL1	c.1934_1935insG	p.G646fs*12	0.19	432							KNOWN SOMATIC SHORT-VARIANTS
a369	CEBPA	c.935_936insGCA	p.Q312_K313insQ	0.72	1684							KNOWN SOMATIC SHORT-VARIANTS
a369	FLT3	c.1480C>T	p.Q494*	0.44	2743							LIKELY SOMATIC SHORT-VARIANTS
a370	KRAS	c.35G>C	p.G12A	0.01	2071							KNOWN SOMATIC SHORT-VARIANTS
a370	PTPN11	c.215C>A	p.A72D	0.03	1525							KNOWN SOMATIC SHORT-VARIANTS
a371	KMT2A								MLLT4	fusion	125	KNOWN FUNCTIONAL REARRANGEMENTS
a372	FLT3	c.2503G>T	p.D835Y	0.15	532							KNOWN SOMATIC SHORT-VARIANTS
a372	NPM1	c.863_864insTCTG	p.W288fs*10+	0.35	270							KNOWN SOMATIC SHORT-VARIANTS
a372	DNMT3A	c.2644C>T	p.R882C	0.46	482							KNOWN SOMATIC SHORT-VARIANTS
a373	PTPN11	c.1507G>A	p.G503R	0.08	408							KNOWN SOMATIC SHORT-VARIANTS
a373	IDH2	c.419G>A	p.R140Q	0.08	527							KNOWN SOMATIC SHORT-VARIANTS
a373	NPM1	c.867_868GT>AAGGAT	p.W290fs*8+	0.08	285							KNOWN SOMATIC SHORT-VARIANTS
a374	RUNX1	c.200_201insGGCC	p.K70fs*69	0.13	318							LIKELY SOMATIC SHORT-VARIANTS
a374	SF3B1	c.2098A>G	p.K700E	0.22	479							KNOWN SOMATIC SHORT-VARIANTS
a374	DNMT3A	c.1851+1G>C	p.splice	0.44	522							LIKELY SOMATIC SHORT-VARIANTS
a375	TET2	c.3860T>C	p.F1287S	0.93	511							LIKELY SOMATIC SHORT-VARIANTS
a375	ARID2	c.3817C>T	p.R1273*	0.44	605							LIKELY SOMATIC SHORT-VARIANTS
a375	SRSF2	c.284C>A	p.P95H	0.49	147							KNOWN SOMATIC SHORT-VARIANTS
a375	BCORL1	c.3268C>T	p.R1090*	0.94	199							KNOWN SOMATIC SHORT-VARIANTS
a376	IDH2	c.419G>A	p.R140Q	0.45	406							KNOWN SOMATIC SHORT-VARIANTS
a376	FOXP1	c.194_200CAAGACA>CT	p.R66fs*12	0.17	415							LIKELY SOMATIC SHORT-VARIANTS
a376	JAK2	c.1849G>T	p.V617F	0.89	303							KNOWN SOMATIC SHORT-VARIANTS
a377	TP53	c.1009C>T	p.R337C	0.26	357							KNOWN SOMATIC SHORT-VARIANTS
a378	CD36	c.450_451insTCAA	p.N151fs*14	0.42	486							LIKELY SOMATIC SHORT-VARIANTS
a378	NPM1	c.863_864insCCTG	p.W288fs*10+	0.31	218							KNOWN SOMATIC SHORT-VARIANTS
a378	TET2	c.1074_1074delC	p.S358fs*14	0.71	325							LIKELY SOMATIC SHORT-VARIANTS
a378	TET2					loss	0	9 of 9				HOMOZYGOUS DELETIONS OF GENES KNOWN TO BE RECURRENTLY DELETED IN CANCER
a379	KIT	c.1253_1254insTTTCTT	p.Y418_D419insFF	0.46	615							KNOWN SOMATIC SHORT-VARIANTS
a379	PASK	c.3584C>T	p.T1195M	0.5	535							KNOWN SOMATIC SHORT-VARIANTS
a379	MYH11								CBFB	fusion	986	KNOWN FUNCTIONAL REARRANGEMENTS
a380	DNMT3A	c.2645G>A	p.R882H	0.44	527							KNOWN SOMATIC SHORT-VARIANTS
a380	CEBPA	c.1-255_107del362	p.M1fs*71	0.24	216							LIKELY SOMATIC SHORT-VARIANTS
a380	RAD50	c.205G>A	p.D69N	0.49	328							KNOWN SOMATIC SHORT-VARIANTS
a380	FLT3	c.1827_1828ins36	p.N609_L610insSYDLKWEFPRSN	0.23	808							LIKELY SOMATIC SHORT-VARIANTS
a380	KMT2A								KMT2A	short variant	1084	KNOWN FUNCTIONAL REARRANGEMENTS
a382	KMT2D	c.10394_10395insA	p.P3466fs*2	0.05	504							LIKELY SOMATIC SHORT-VARIANTS
a382	RUNX1	c.485G>A	p.R162K	0.05	609							KNOWN SOMATIC SHORT-VARIANTS
a383	RUNX1	c.422C>A	p.S141*	0.03	417							LIKELY SOMATIC SHORT-VARIANTS
a383	RUNX1	c.421_422insCCAAACC	p.A142fs*4	0.05	454							LIKELY SOMATIC SHORT-VARIANTS
a383	GNAS	c.602G>A	p.R201H	0.07	554							KNOWN SOMATIC SHORT-VARIANTS
a383	STAG2	c.1539_1542delAACA	p.T514fs*7	0.12	154							LIKELY SOMATIC SHORT-VARIANTS
a383	SRSF2	c.278_301delGCCGCCCCCCGGACTCACACCACA	p.R94_S101del	0.14	246							KNOWN SOMATIC SHORT-VARIANTS
a384	TP53	c.147_147delT	p.D49fs*74	0.17	655							LIKELY SOMATIC SHORT-VARIANTS
a384	TP53	c.814G>A	p.V272M	0.17	737							KNOWN SOMATIC SHORT-VARIANTS
a384	BCORL1	c.3445C>T	p.R1149W	0.23	359							KNOWN SOMATIC SHORT-VARIANTS
a384	NRAS	c.38G>A	p.G13D	0.39	644							KNOWN SOMATIC SHORT-VARIANTS
a384	DDR2	c.404G>A	p.R135H	0.17	532							KNOWN SOMATIC SHORT-VARIANTS
a385	DNMT3A	c.2645G>A	p.R882H	0.48	546							KNOWN SOMATIC SHORT-VARIANTS
a385	IDH2	c.419G>A	p.R140Q	0.48	636							KNOWN SOMATIC SHORT-VARIANTS
a385	KMT2A								KMT2A	short variant	67	KNOWN FUNCTIONAL REARRANGEMENTS
a386	ASXL1	c.1934_1935insG	p.G646fs*12	0.23	326							KNOWN SOMATIC SHORT-VARIANTS
a386	ASXL1	c.4099G>A	p.V1367I	0.52	419							KNOWN SOMATIC SHORT-VARIANTS
a386	ATM	c.5521_5522delGT	p.V1841fs*7	0.49	272							LIKELY SOMATIC SHORT-VARIANTS
a386	CD36	c.1125_1125+1ins24	p.splice	0.48	368							LIKELY SOMATIC SHORT-VARIANTS
a386	ABL1								BCR	fusion	12486	KNOWN FUNCTIONAL REARRANGEMENTS
a387	RUNX1	c.991_991delA	p.S331fs*151+	0.43	347							LIKELY SOMATIC SHORT-VARIANTS
a387	ASXL1	c.1900_1922del23	p.E635fs*15	0.42	470							KNOWN SOMATIC SHORT-VARIANTS
a387	IDH1	c.394C>T	p.R132C	0.47	512							KNOWN SOMATIC SHORT-VARIANTS
a387	AXIN1	c.1577C>T	p.A526V	0.47	494							KNOWN SOMATIC SHORT-VARIANTS
a387	NRAS	c.37G>C	p.G13R	0.42	495							KNOWN SOMATIC SHORT-VARIANTS
a387	SRSF2	c.284C>A	p.P95H	0.48	297							KNOWN SOMATIC SHORT-VARIANTS
a388	ASXL1	c.1900_1922delAGAGAGGCGGCCACCACTGCCAT	p.E635fs*15	0.43	546							KNOWN SOMATIC SHORT-VARIANTS
a388	KRAS	c.34G>T	p.G12C	0.21	740							KNOWN SOMATIC SHORT-VARIANTS
a388	U2AF1	c.470A>C	p.Q157P	0.46	780							KNOWN SOMATIC SHORT-VARIANTS
a388	NRAS	c.182A>G	p.Q61R	0.23	705							KNOWN SOMATIC SHORT-VARIANTS
a388	PARP4								intergenicRegion	truncation	12	LIKELY FUNCTIONAL REARRANGEMENTS
a389	SETD2	c.6297T>A	p.Y2099*	0.09	337							LIKELY SOMATIC SHORT-VARIANTS
a389	KMT2A								MLLT6	fusion	13	LIKELY FUNCTIONAL REARRANGEMENTS
a390	TP53	c.376-1G>T	p.splice	0.36	542							LIKELY SOMATIC SHORT-VARIANTS
a390	PTCH1	c.1247C>G	p.T416S	0.03	522							KNOWN SOMATIC SHORT-VARIANTS
a390	TP53	c.711G>A	p.M237I	0.52	678							KNOWN SOMATIC SHORT-VARIANTS
a390	EZH2	c.1991A>T	p.D664V	0.25	363							LIKELY SOMATIC SHORT-VARIANTS
a390	MYC					amplification	12	5 of 5				HIGH-LEVEL (CN>8) AND FOCAL (CN>5) AMPLIFICATIONS OF GENES KNOWN TO BE RECURRENTLY AMPLIFIED IN CANCER
a390	NCOR1					loss	0	44 of 45				HOMOZYGOUS DELETIONS OF GENES KNOWN TO BE RECURRENTLY DELETED IN CANCER
a391	TP53	c.713G>A	p.C238Y	0.08	595							KNOWN SOMATIC SHORT-VARIANTS
a392	STAG2	c.1801_1802insTATA	p.T601fs*35	0.53	208							LIKELY SOMATIC SHORT-VARIANTS
a392	DNMT3A	c.2645G>T	p.R882L	0.43	526							KNOWN SOMATIC SHORT-VARIANTS
a392	SRSF2	c.284C>T	p.P95L	0.46	342							KNOWN SOMATIC SHORT-VARIANTS
a392	STAG2	c.991_992insGATGCATA	p.Y331fs*1	0.05	237							LIKELY SOMATIC SHORT-VARIANTS
a392	STAG2	c.739_740delCA	p.Q247fs*2	0.05	244							LIKELY SOMATIC SHORT-VARIANTS
a392	MUTYH	c.494A>G	p.Y165C	0.53	645							KNOWN SOMATIC SHORT-VARIANTS
a392	FLT3	c.2503G>T	p.D835Y	0.39	466							KNOWN SOMATIC SHORT-VARIANTS
a392	TET2	c.1140_1156delCTTCAAGCAAAGCTCAG	p.F381fs*3	0.41	625							LIKELY SOMATIC SHORT-VARIANTS
a392	TET2	c.1699_1703delTTGAA	p.L567fs*14	0.35	565							LIKELY SOMATIC SHORT-VARIANTS
a392	RUNX1	c.1236_1237insTCCT	p.Y414fs*70+	0.32	418							LIKELY SOMATIC SHORT-VARIANTS
a392	KMT2A								KMT2A	short variant	2010	KNOWN FUNCTIONAL REARRANGEMENTS
a393	TP53	c.758_758delC	p.I254fs*91	0.84	240							LIKELY SOMATIC SHORT-VARIANTS
a393	ASXL1	c.2320A>T	p.R774*	0.47	577							LIKELY SOMATIC SHORT-VARIANTS
a393	NF1					loss	0	7 of 59				HOMOZYGOUS DELETIONS OF GENES KNOWN TO BE RECURRENTLY DELETED IN CANCER
a394	NPM1	c.863_864insTCTG	p.W288fs*10+	0.38	178							KNOWN SOMATIC SHORT-VARIANTS
a394	DNMT3A	c.868_874delTTTGGCA	p.F290fs*24	0.4	340							LIKELY SOMATIC SHORT-VARIANTS
a394	FLT3	c.1741_1742ins114	p.V581_T582ins38	0.18	527							LIKELY SOMATIC SHORT-VARIANTS
a395	KRAS	c.35G>A	p.G12D	0.4	682							KNOWN SOMATIC SHORT-VARIANTS
a395	SRSF2	c.284C>A	p.P95H	0.44	327							KNOWN SOMATIC SHORT-VARIANTS
a395	ASXL1	c.2074C>T	p.Q692*	0.48	797							LIKELY SOMATIC SHORT-VARIANTS
a395	CCND2					amplification	6	5 of 5				HIGH-LEVEL (CN>8) AND FOCAL (CN>5) AMPLIFICATIONS OF GENES KNOWN TO BE RECURRENTLY AMPLIFIED IN CANCER
a396	KMT2D	c.15697_15697delG	p.G5233fs*10	0.26	411							LIKELY SOMATIC SHORT-VARIANTS
a396	FOXO3	c.742C>T	p.R248W	0.36	168							KNOWN SOMATIC SHORT-VARIANTS
a396	TP53	c.358A>G	p.K120E	0.61	229							KNOWN SOMATIC SHORT-VARIANTS
a396	ATR								XRN1	truncation	94	LIKELY FUNCTIONAL REARRANGEMENTS
a396	KMT2A								KMT2A	short variant	19	LIKELY FUNCTIONAL REARRANGEMENTS
a397	KMT2D	c.8743C>T	p.R2915*	0.05	761							LIKELY SOMATIC SHORT-VARIANTS
a397	PTPN11	c.227A>G	p.E76G	0.1	549							KNOWN SOMATIC SHORT-VARIANTS
a397	IGH								MYEOV/CCND1	rearrangement	18	KNOWN FUNCTIONAL REARRANGEMENTS
a397	MECOM								GATA2	fusion	940	LIKELY FUNCTIONAL REARRANGEMENTS
a398	DNMT3A	c.2645G>A	p.R882H	0.16	580							KNOWN SOMATIC SHORT-VARIANTS
a398	WT1	c.1335_1336insA	p.T446fs*9	0.18	533							LIKELY SOMATIC SHORT-VARIANTS
a398	FLT3	c.1765T>G	p.Y589D	0.06	619							KNOWN SOMATIC SHORT-VARIANTS
a398	FLT3	c.1765_1766insACTTCTACGTTGATTTCAGAGATAATGAGG	p.Y589_F590insFYVDFRDNED	0.19	720							LIKELY SOMATIC SHORT-VARIANTS
a398	NF1	c.2033_2034insC	p.I679fs*21	0.17	504							KNOWN SOMATIC SHORT-VARIANTS
a398	NPM1	c.863_864insTCTG	p.W288fs*10+	0.13	317							KNOWN SOMATIC SHORT-VARIANTS
a398	TSC2	c.1819G>A	p.A607T	0.47	483							KNOWN SOMATIC SHORT-VARIANTS
a398	WT1	c.1138_1142CGGTC>CGGGGA	p.S381fs*4	0.21	463							KNOWN SOMATIC SHORT-VARIANTS
a398	RB1	c.1572_1577AGCCTT>GCCTGCCTTGGATAGAGGAA	p.A525fs*32	0.1	536							LIKELY SOMATIC SHORT-VARIANTS
a399	SRSF2	c.284C>A	p.P95H	0.54	265							KNOWN SOMATIC SHORT-VARIANTS
a399	BCOR	c.4870C>T	p.Q1624*	0.92	220							LIKELY SOMATIC SHORT-VARIANTS
a399	FOXP1	c.574C>T	p.Q192*	0.44	457							LIKELY SOMATIC SHORT-VARIANTS
a399	RUNX1	c.1345_1350CAGAGC>CCCAAAGCGAC	p.Q452fs*30+	0.5	349							LIKELY SOMATIC SHORT-VARIANTS
a400	DNMT3A	c.2207G>A	p.R736H	0.55	595							KNOWN SOMATIC SHORT-VARIANTS
a400	DNMT3A	c.1296C>G	p.Y432*	0.42	592							LIKELY SOMATIC SHORT-VARIANTS
a400	RUNX1	c.902_915delCCATTTCACCTGGA	p.I302fs*176+	0.44	505							LIKELY SOMATIC SHORT-VARIANTS
a400	WT1	c.1048T>C	p.C350R	0.49	480							KNOWN SOMATIC SHORT-VARIANTS
a400	FLT3	c.1783_1784ins33	p.R595_E596insEYEYDLKCSLG	0.37	665							LIKELY SOMATIC SHORT-VARIANTS
a400	KMT2A								KMT2A	short variant	1310	KNOWN FUNCTIONAL REARRANGEMENTS
a401	WT1	c.1131_1141TCTTGTACGGT>CGAGGGG	p.L378fs*70	0.09	435							LIKELY SOMATIC SHORT-VARIANTS
a401	RUNX1	c.485G>A	p.R162K	0.97	517							KNOWN SOMATIC SHORT-VARIANTS
a401	PHF6	c.623_631CCAGGCCTA>AG	p.T208fs*6	0.49	281							LIKELY SOMATIC SHORT-VARIANTS
a401	KIT	c.2447A>T	p.D816V	0.51	606							KNOWN SOMATIC SHORT-VARIANTS
a401	KMT2A								KMT2A	short variant	3646	KNOWN FUNCTIONAL REARRANGEMENTS
a401	KIT								RASGEF1B	fusion	340	LIKELY FUNCTIONAL REARRANGEMENTS
a402	IDH2	c.515G>A	p.R172K	0.05	447							KNOWN SOMATIC SHORT-VARIANTS
a402	NRAS	c.35G>C	p.G12A	0.02	506							KNOWN SOMATIC SHORT-VARIANTS
a403	JAK2	c.2624C>A	p.T875N	0.19	524							KNOWN SOMATIC SHORT-VARIANTS
a403	MSH6	c.3261_3261delC	p.F1088fs*2	0.32	475							KNOWN SOMATIC SHORT-VARIANTS
a403	ARID1A	c.4541_4541delC	p.T1514fs*13	0.13	429							LIKELY SOMATIC SHORT-VARIANTS
a403	KMT2A								DNAJC1	fusion	141	LIKELY FUNCTIONAL REARRANGEMENTS
a404	BCOR	c.999_1000insC	p.S336fs*45	0.36	635							LIKELY SOMATIC SHORT-VARIANTS
a404	DNMT3A	c.2644C>A	p.R882S	0.42	521							KNOWN SOMATIC SHORT-VARIANTS
a404	RUNX1	c.319C>T	p.R107C	0.47	377							KNOWN SOMATIC SHORT-VARIANTS
a404	ASXL1	c.1934_1935insG	p.G646fs*12	0.28	385							KNOWN SOMATIC SHORT-VARIANTS
a404	IDH2	c.419G>A	p.R140Q	0.4	572							KNOWN SOMATIC SHORT-VARIANTS
a404	TRAF5	c.1039G>A	p.E347K	0.45	285							KNOWN SOMATIC SHORT-VARIANTS
a405	IDH2	c.419G>A	p.R140Q	0.44	430							KNOWN SOMATIC SHORT-VARIANTS
a405	SRSF2	c.284C>G	p.P95R	0.43	290							KNOWN SOMATIC SHORT-VARIANTS
a405	KDM6A	c.807_808insG	p.I270fs*13	0.88	203							LIKELY SOMATIC SHORT-VARIANTS
a405	FLT3	c.1775T>A	p.V592D	0.38	512							KNOWN SOMATIC SHORT-VARIANTS
a405	RUNX1	c.1032_1033insCCCCGCATGCACTATCCAGGTG	p.F353fs*137+	0.34	547							LIKELY SOMATIC SHORT-VARIANTS
a405	ASXL1	c.2893C>T	p.R965*	0.04	533							KNOWN SOMATIC SHORT-VARIANTS
a406	NRAS	c.181C>A	p.Q61K	0.35	447							KNOWN SOMATIC SHORT-VARIANTS
a407	IDH1	c.395G>A	p.R132H	0.5	603							KNOWN SOMATIC SHORT-VARIANTS
a407	FLT3	c.1747_1748insGCTCCTCA~TTTCAGAA	p.G583_S584insSSDNEYFYVDFRS	0.54	1186							LIKELY SOMATIC SHORT-VARIANTS
a407	WT1	c.348C>G	p.Y116*	0.39	198							KNOWN SOMATIC SHORT-VARIANTS
a407	DNMT3A	c.2644C>T	p.R882C	0.49	594							KNOWN SOMATIC SHORT-VARIANTS
a407	FLT3	c.2503G>C	p.D835H	0.11	564							KNOWN SOMATIC SHORT-VARIANTS
a407	NPM1	c.863_864insTCTG	p.W288fs*10+	0.38	307							KNOWN SOMATIC SHORT-VARIANTS
a408	TET2	c.2131G>T	p.E711*	0.17	446							LIKELY SOMATIC SHORT-VARIANTS
a408	JAK2	c.1849G>T	p.V617F	0.1	399							KNOWN SOMATIC SHORT-VARIANTS
a408	PTPN11	c.1504T>C	p.S502P	0.03	324							KNOWN SOMATIC SHORT-VARIANTS
a409	SH2B3	c.399C>A	p.C133*	0.15	345							LIKELY SOMATIC SHORT-VARIANTS
a409	KDR	c.2003C>T	p.T668M	1	620							KNOWN SOMATIC SHORT-VARIANTS
a409	LRP1B	c.7657C>T	p.R2553*	0.15	394							KNOWN SOMATIC SHORT-VARIANTS
a409	ASXL1	c.1934_1935insG	p.G646fs*12	0.31	500							KNOWN SOMATIC SHORT-VARIANTS
a410	TP53	c.743G>T	p.R248L	0.76	257							KNOWN SOMATIC SHORT-VARIANTS
a410	SPEN	c.3049A>T	p.K1017*	0.44	517							LIKELY SOMATIC SHORT-VARIANTS
a410	NF1	c.6965_6966delTG	p.V2322fs*4	0.14	230							LIKELY SOMATIC SHORT-VARIANTS
a410	ATM								TBCEL	fusion	133	LIKELY FUNCTIONAL REARRANGEMENTS
a410	KMT2A								TDRD3	fusion	309	LIKELY FUNCTIONAL REARRANGEMENTS
a411	TET2	c.3532G>T	p.E1178*	0.47	381							LIKELY SOMATIC SHORT-VARIANTS
a411	PHF6	c.820C>T	p.R274*	0.83	276							KNOWN SOMATIC SHORT-VARIANTS
a411	CEBPA	c.984_984delG	p.E329fs*3	0.09	463							LIKELY SOMATIC SHORT-VARIANTS
a411	CUX1	c.349C>T	p.Q117*	0.67	294							LIKELY SOMATIC SHORT-VARIANTS
a411	ASXL1	c.2179_2179delG	p.E727fs*17	0.42	679							LIKELY SOMATIC SHORT-VARIANTS
a411	U2AF1	c.470A>C	p.Q157P	0.35	708							KNOWN SOMATIC SHORT-VARIANTS
a411	TET2	c.4396_4397ins67	p.Q1466fs*21	0.17	729							LIKELY SOMATIC SHORT-VARIANTS
a411	TP53	c.743G>C	p.R248P	0.02	523							KNOWN SOMATIC SHORT-VARIANTS
a412	NRAS	c.35G>A	p.G12D	0.28	544							KNOWN SOMATIC SHORT-VARIANTS
a412	TP53	c.171_171delC	p.P58fs*65	0.95	319							LIKELY SOMATIC SHORT-VARIANTS
a412	BCOR	c.4326+1G>A	p.splice	0.53	378							LIKELY SOMATIC SHORT-VARIANTS
a412	MECOM								G3BP1	fusion	169	LIKELY FUNCTIONAL REARRANGEMENTS
a413	TP53	c.659A>G	p.Y220C	0.71	356							KNOWN SOMATIC SHORT-VARIANTS
a414	ZRSR2	c.1344_1346delCAG	p.R449del	0.41	251							LIKELY SOMATIC SHORT-VARIANTS
a415	U2AF1	c.101C>T	p.S34F	0.46	487							KNOWN SOMATIC SHORT-VARIANTS
a415	FLT3	c.1783_1784insGAGAATATGAATATGATCTCAGAGGTAGCTCCGTGG	p.R595_E596insEYEYDLRGSSVG	0.19	371							LIKELY SOMATIC SHORT-VARIANTS
a415	RUNX1	c.258_258delG	p.G87fs*35	0.41	377							LIKELY SOMATIC SHORT-VARIANTS
a415	RUNX1	c.496C>G	p.R166G	0.39	312							KNOWN SOMATIC SHORT-VARIANTS
a415	PASK	c.1351C>T	p.R451*	0.47	617							LIKELY SOMATIC SHORT-VARIANTS
a415	BCOR					loss	0	14 of 14				HOMOZYGOUS DELETIONS OF GENES KNOWN TO BE RECURRENTLY DELETED IN CANCER
a415	KMT2A								KMT2A	short variant	16	KNOWN FUNCTIONAL REARRANGEMENTS
a416	DNMT3A	c.2644C>T	p.R882C	0.37	462							KNOWN SOMATIC SHORT-VARIANTS
a416	NF1	c.2033_2034insC	p.I679fs*21	0.56	457							KNOWN SOMATIC SHORT-VARIANTS
a416	NPM1	c.863_864insTCTG	p.W288fs*10+	0.31	296							KNOWN SOMATIC SHORT-VARIANTS
a417	ASXL1	c.2826_2832delGGATTTG	p.D943fs*6	0.25	492							LIKELY SOMATIC SHORT-VARIANTS
a417	KMT2A								MLLT3	fusion	188	KNOWN FUNCTIONAL REARRANGEMENTS
a418	PTPN11	c.179G>C	p.G60A	0.18	492							KNOWN SOMATIC SHORT-VARIANTS
a419	CDKN2A	c.148_149insT	p.R51fs*12	0.5	334							LIKELY SOMATIC SHORT-VARIANTS
a419	FLT3	c.2516A>G	p.D839G	0.36	471							KNOWN SOMATIC SHORT-VARIANTS
a419	RUNX1								RUNX1T1	fusion	3789	KNOWN FUNCTIONAL REARRANGEMENTS
a420	TET2	c.1330_1330delA	p.T444fs*3	0.44	641							LIKELY SOMATIC SHORT-VARIANTS
a420	PHF6	c.346C>T	p.R116*	0.84	269							KNOWN SOMATIC SHORT-VARIANTS
a420	RUNX1	c.497G>A	p.R166Q	0.62	587							KNOWN SOMATIC SHORT-VARIANTS
a420	TET2	c.4393C>T	p.R1465*	0.45	633							KNOWN SOMATIC SHORT-VARIANTS
a421	CREBBP	c.4275_4276insA	p.T1426fs*11	0.07	457							LIKELY SOMATIC SHORT-VARIANTS
a421	ZMYM3	c.2428C>T	p.R810*	0.11	211							LIKELY SOMATIC SHORT-VARIANTS
a421	SPEN	c.4725_4725delC	p.I1576fs*5	0.12	600							LIKELY SOMATIC SHORT-VARIANTS
a421	BCORL1	c.1146_1152delTGCACCC	p.A383fs*33	0.12	301							LIKELY SOMATIC SHORT-VARIANTS
a421	SPEN	c.3499C>T	p.Q1167*	0.06	632							LIKELY SOMATIC SHORT-VARIANTS
a421	FBXW7	c.1513C>T	p.R505C	0.06	728							KNOWN SOMATIC SHORT-VARIANTS
a421	XPO1	c.1711G>A	p.E571K	0.06	590							KNOWN SOMATIC SHORT-VARIANTS
a421	FLT3	c.2503G>T	p.D835Y	0.15	570							KNOWN SOMATIC SHORT-VARIANTS
a421	BCOR	c.3752_3753insTG	p.F1253fs*8	0.15	247							LIKELY SOMATIC SHORT-VARIANTS
a421	SETBP1	c.2602G>A	p.D868N	0.06	638							KNOWN SOMATIC SHORT-VARIANTS
a421	TP53	c.665C>T	p.P222L	0.52	628							KNOWN SOMATIC SHORT-VARIANTS
a422	TET2	c.2332C>T	p.Q778*	0.27	544							LIKELY SOMATIC SHORT-VARIANTS
a422	TET2	c.3824G>A	p.G1275E	0.34	554							KNOWN SOMATIC SHORT-VARIANTS
a422	RUNX1	c.446_447insA	p.A150fs*10	0.26	560							LIKELY SOMATIC SHORT-VARIANTS
a422	SRSF2	c.284C>G	p.P95R	0.22	364							KNOWN SOMATIC SHORT-VARIANTS
a423	CEBPA	c.62_62delG	p.S21fs*139	0.14	215							LIKELY SOMATIC SHORT-VARIANTS
a423	WT1	c.1385G>A	p.R462Q	0.32	499							KNOWN SOMATIC SHORT-VARIANTS
a423	CEBPA	c.940_941insTGC	p.V314_L315insL	0.11	451							LIKELY SOMATIC SHORT-VARIANTS
a424	NRAS	c.38G>A	p.G13D	0.13	575							KNOWN SOMATIC SHORT-VARIANTS
a424	NRAS	c.183A>C	p.Q61H	0.05	563							KNOWN SOMATIC SHORT-VARIANTS
a424	NRAS	c.35G>A	p.G12D	0.16	593							KNOWN SOMATIC SHORT-VARIANTS
a424	CBFB								MYH11	fusion	68	KNOWN FUNCTIONAL REARRANGEMENTS
a424	DOT1L								intergenicRegion	truncation	11	LIKELY FUNCTIONAL REARRANGEMENTS
a425	DNMT3A	c.2645G>A	p.R882H	0.37	320							KNOWN SOMATIC SHORT-VARIANTS
a425	RUNX1	c.974_975insCGACCTGACAGCGTTCAGCACG	p.D332fs*158+	0.23	229							LIKELY SOMATIC SHORT-VARIANTS
a425	PTPN11	c.205G>A	p.E69K	0.29	336							KNOWN SOMATIC SHORT-VARIANTS
a425	U2AF1	c.101C>T	p.S34F	0.36	370							KNOWN SOMATIC SHORT-VARIANTS
a426	ASXL1	c.1934_1935insG	p.G646fs*12	0.3	415							KNOWN SOMATIC SHORT-VARIANTS
a426	IDH2	c.419G>A	p.R140Q	0.43	397							KNOWN SOMATIC SHORT-VARIANTS
a426	CEBPA	c.256_257insGGCAGCAGGAGAT	p.K90fs*22	0.33	182							LIKELY SOMATIC SHORT-VARIANTS
a426	EZH2	c.850_851insT	p.C286fs*2	0.73	329							LIKELY SOMATIC SHORT-VARIANTS
a426	NRAS	c.436G>A	p.A146T	0.05	346							KNOWN SOMATIC SHORT-VARIANTS
a426	STAG2	c.2653_2654insA	p.I885fs*10	0.85	144							LIKELY SOMATIC SHORT-VARIANTS
a426	NRAS	c.190T>A	p.Y64N	0.02	317							KNOWN SOMATIC SHORT-VARIANTS
a426	KMT2A								KMT2A	short variant	99	KNOWN FUNCTIONAL REARRANGEMENTS
a427	BCOR	c.3563_3575delTGTCGGCAGCAGA	p.S1189fs*11	0.66	368							LIKELY SOMATIC SHORT-VARIANTS
a427	ASXL1	c.1934_1935insG	p.G646fs*12	0.32	506							KNOWN SOMATIC SHORT-VARIANTS
a427	STAG2	c.3475_3476insT	p.G1159fs*8	0.84	240							LIKELY SOMATIC SHORT-VARIANTS
a427	IDH1	c.394C>T	p.R132C	0.4	551							KNOWN SOMATIC SHORT-VARIANTS
a427	KRAS	c.437C>T	p.A146V	0.4	376							KNOWN SOMATIC SHORT-VARIANTS
a427	SRSF2	c.284C>G	p.P95R	0.49	288							KNOWN SOMATIC SHORT-VARIANTS
a428	TET2	c.1270_1271insA	p.S424fs*19	0.38	548							LIKELY SOMATIC SHORT-VARIANTS
a428	ASXL1	c.1934_1935insG	p.G646fs*12	0.31	500							KNOWN SOMATIC SHORT-VARIANTS
a428	TET2	c.3342_3343insAGATACT	p.P1115fs*17	0.36	465							LIKELY SOMATIC SHORT-VARIANTS
a428	IDH2	c.419G>A	p.R140Q	0.46	600							KNOWN SOMATIC SHORT-VARIANTS
a428	SRSF2	c.284C>A	p.P95H	0.39	323							KNOWN SOMATIC SHORT-VARIANTS
a429	ZRSR2	c.725_726insGA	p.D242fs*13	0.25	267							LIKELY SOMATIC SHORT-VARIANTS
a429	DNMT3A	c.2479_2479delT	p.F827fs*4	0.35	385							LIKELY SOMATIC SHORT-VARIANTS
a429	FLT3	c.1753_1754insCAGATAATGAGTACTTCTACGTTGATTTCAGAGAATATGAATATGATCTCAAATGGGAGTTTCCAAGAGAAAATTTAGAGTTTG	p.S585_D586ins28	0.14	636							LIKELY SOMATIC SHORT-VARIANTS
a429	NUP214								DEK	fusion	3009	KNOWN FUNCTIONAL REARRANGEMENTS
a430	SRSF2	c.284C>A	p.P95H	0.49	209							KNOWN SOMATIC SHORT-VARIANTS
a430	CUX1	c.2644C>T	p.Q882*	0.91	710							LIKELY SOMATIC SHORT-VARIANTS
a430	ASXL1	c.3605_3606insA	p.N1203fs*9	0.38	634							LIKELY SOMATIC SHORT-VARIANTS
a431	ASXL1	c.1934_1935insG	p.G646fs*12	0.33	555							KNOWN SOMATIC SHORT-VARIANTS
a431	RUNX1	c.484A>G	p.R162G	0.88	448							KNOWN SOMATIC SHORT-VARIANTS
a431	FOXP1	c.441_442insA	p.Q150fs*20	0.37	427							LIKELY SOMATIC SHORT-VARIANTS
a431	SRSF2	c.284C>T	p.P95L	0.44	288							KNOWN SOMATIC SHORT-VARIANTS
a431	RUNX1	c.593A>G	p.D198G	0.02	595							KNOWN SOMATIC SHORT-VARIANTS
a431	TET2	c.2742_2742delT	p.A915fs*6	0.83	332							KNOWN SOMATIC SHORT-VARIANTS
a432	IDH2	c.419G>A	p.R140Q	0.28	516							KNOWN SOMATIC SHORT-VARIANTS
a432	TP53	c.376-2A>G	p.splice site 376-2A>G	0.37	279							LIKELY SOMATIC SHORT-VARIANTS
a432	DNMT3A	c.2645G>A	p.R882H	0.25	463							KNOWN SOMATIC SHORT-VARIANTS
a432	MAP3K6	c.2653C>T	p.R885*	0.51	554							LIKELY SOMATIC SHORT-VARIANTS
a433	NF1	c.6929_6930insCCAC	p.L2311fs*17	0.35	196							LIKELY SOMATIC SHORT-VARIANTS
a433	ZRSR2	c.1043_1043delT	p.L348fs*136+	0.65	228							LIKELY SOMATIC SHORT-VARIANTS
a433	ASXL1	c.1934_1935insG	p.G646fs*12	0.23	322							KNOWN SOMATIC SHORT-VARIANTS
a433	RUNX1	c.494G>T	p.G165V	0.61	295							KNOWN SOMATIC SHORT-VARIANTS
a434	TP53	c.821_822ins31	p.E285fs*31	0.1	499							LIKELY SOMATIC SHORT-VARIANTS
a435	DNMT3A	c.1508_1508delC	p.L504fs*147	0.64	451							LIKELY SOMATIC SHORT-VARIANTS
a435	BCOR	c.2505_2505delT	p.E836fs*20	0.54	426							LIKELY SOMATIC SHORT-VARIANTS
a435	TP53	c.560-1G>A	p.splice site 560-1G>A	0.57	613							LIKELY SOMATIC SHORT-VARIANTS
a435	TP53	c.404G>T	p.C135F	0.1	492							KNOWN SOMATIC SHORT-VARIANTS
a436	FLT3	c.1471G>C	p.V491L	0.13	468							KNOWN SOMATIC SHORT-VARIANTS
a436	ASXL1	c.1934_1935insG	p.G646fs*12	0.25	484							KNOWN SOMATIC SHORT-VARIANTS
a436	NRAS	c.181C>A	p.Q61K	0.14	292							KNOWN SOMATIC SHORT-VARIANTS
a436	KRAS	c.436G>C	p.A146P	0.02	376							KNOWN SOMATIC SHORT-VARIANTS
a436	CREBBP								KAT6A	fusion	639	KNOWN FUNCTIONAL REARRANGEMENTS
a437	TP53	c.584T>C	p.I195T	0.81	275							KNOWN SOMATIC SHORT-VARIANTS
a438	NRAS	c.35G>A	p.G12D	0.49	640							KNOWN SOMATIC SHORT-VARIANTS
a438	CEBPA	c.63_63delC	p.P23fs*137	0.39	153							KNOWN SOMATIC SHORT-VARIANTS
a438	KDM5C	c.4276G>T	p.G1426*	0.92	333							LIKELY SOMATIC SHORT-VARIANTS
a438	CEBPA	c.896_897insCCGCGACAAGCA	p.S299_R300insRDKH	0.45	411							LIKELY SOMATIC SHORT-VARIANTS
a438	FAS	c.671T>G	p.L224*	0.06	588							LIKELY SOMATIC SHORT-VARIANTS
a439	KRAS	c.34G>A	p.G12S	0.04	614							KNOWN SOMATIC SHORT-VARIANTS
a439	KRAS	c.351A>T	p.K117N	0.04	619							KNOWN SOMATIC SHORT-VARIANTS
a439	GNAS	c.601C>T	p.R201C	0.03	721							KNOWN SOMATIC SHORT-VARIANTS
a439	TET2	c.1004_1004delC	p.P335fs*12	0.46	681							LIKELY SOMATIC SHORT-VARIANTS
a439	TSC2	c.2702G>A	p.R901H	0.54	510							KNOWN SOMATIC SHORT-VARIANTS
a439	NRAS	c.35G>A	p.G12D	0.04	624							KNOWN SOMATIC SHORT-VARIANTS
a440	HIST1H2BK	c.59C>T	p.T20I	0.47	182							KNOWN SOMATIC SHORT-VARIANTS
a440	EP300	c.4384C>T	p.R1462*	0.08	558							LIKELY SOMATIC SHORT-VARIANTS
a440	PTPN11	c.1504T>C	p.S502P	0.41	449							KNOWN SOMATIC SHORT-VARIANTS
a440	BCOR	c.1528_1529insTGGT	p.P512fs*7	0.66	356							LIKELY SOMATIC SHORT-VARIANTS
a440	U2AF1	c.101C>T	p.S34F	0.38	485							KNOWN SOMATIC SHORT-VARIANTS
a440	STK11	c.1062C>G	p.F354L	0.46	497							LIKELY SOMATIC SHORT-VARIANTS
a440	ETV6								FOXJ2	fusion	554	LIKELY FUNCTIONAL REARRANGEMENTS
a441	PBRM1	c.1299_1299delC	p.R434fs*4	0.3	282							LIKELY SOMATIC SHORT-VARIANTS
a441	CDKN2B					loss	0	5 of 5				HOMOZYGOUS DELETIONS OF GENES KNOWN TO BE RECURRENTLY DELETED IN CANCER
a441	CDKN2A					loss	0	5 of 5				HOMOZYGOUS DELETIONS OF GENES KNOWN TO BE RECURRENTLY DELETED IN CANCER
a441	CSF1R								ARID4B	truncation	52	LIKELY FUNCTIONAL REARRANGEMENTS
a442	TP53	c.830G>A	p.C277Y	0.37	593							KNOWN SOMATIC SHORT-VARIANTS
a443	NRAS	c.190T>A	p.Y64N	0.17	480							KNOWN SOMATIC SHORT-VARIANTS
a443	CPS1	c.2161C>T	p.R721*	0.09	462							LIKELY SOMATIC SHORT-VARIANTS
a443	JAK2	c.1849G>T	p.V617F	0.45	419							KNOWN SOMATIC SHORT-VARIANTS
a444	TP53	c.518T>G	p.V173G	0.86	256							KNOWN SOMATIC SHORT-VARIANTS
a445	FLT3	c.1772_1773insCGTTGATTTCAGAGAATATGAATATGAGCCCCG	p.Y591_V592insVDFREYEYEPR	0.2	686							LIKELY SOMATIC SHORT-VARIANTS
a445	DNMT3A	c.2644C>A	p.R882S	0.31	476							KNOWN SOMATIC SHORT-VARIANTS
a445	NPM1	c.863_864insTCTG	p.W288fs*10+	0.25	327							KNOWN SOMATIC SHORT-VARIANTS
a445	WT1	c.1127_1128insGACAAGA	p.L378fs*9	0.5	409							LIKELY SOMATIC SHORT-VARIANTS
a445	FLT3	c.1715A>G	p.Y572C	0.59	574							KNOWN SOMATIC SHORT-VARIANTS
a446	LTK	c.1438G>A	p.V480I	0.47	2116							KNOWN SOMATIC SHORT-VARIANTS
a446	NRAS	c.181C>A	p.Q61K	0.47	2987							KNOWN SOMATIC SHORT-VARIANTS
a447	NF1								GNB1	fusion	112	LIKELY FUNCTIONAL REARRANGEMENTS
a447	ARID1A								ALKBH5	fusion	245	LIKELY FUNCTIONAL REARRANGEMENTS
a447	KAT6A								LEUTX	fusion	79	LIKELY FUNCTIONAL REARRANGEMENTS
a448	TP53	c.818G>A	p.R273H	0.94	398							KNOWN SOMATIC SHORT-VARIANTS
a448	ASXL1	c.2320A>T	p.R774*	0.45	735							LIKELY SOMATIC SHORT-VARIANTS
a449	NPM1	c.863_864insTCTG	p.W288fs*10+	0.26	186							KNOWN SOMATIC SHORT-VARIANTS
a449	POT1	c.1164-1G>A	p.splice site 1164-1G>A	0.48	289							LIKELY SOMATIC SHORT-VARIANTS
a449	CEBPA	c.543C>A	p.Y181*	0.15	158							KNOWN SOMATIC SHORT-VARIANTS
a449	IDH2	c.419G>A	p.R140Q	0.35	420							KNOWN SOMATIC SHORT-VARIANTS
a449	CEBPA	c.669_670insC	p.H224fs*97	0.07	230							LIKELY SOMATIC SHORT-VARIANTS
a449	SRSF2	c.284C>G	p.P95R	0.37	244							KNOWN SOMATIC SHORT-VARIANTS
a450	SF3B1	c.2098A>G	p.K700E	0.39	455							KNOWN SOMATIC SHORT-VARIANTS
a450	STK11	c.1062C>G	p.F354L	0.48	649							LIKELY SOMATIC SHORT-VARIANTS
a450	ASXL1	c.1934_1935insG	p.G646fs*12	0.28	527							KNOWN SOMATIC SHORT-VARIANTS
a450	KRAS	c.182A>C	p.Q61P	0.31	461							KNOWN SOMATIC SHORT-VARIANTS
a450	PTPN11	c.227A>C	p.E76A	0.04	518							KNOWN SOMATIC SHORT-VARIANTS
a450	NRAS	c.35G>A	p.G12D	0.01	555							KNOWN SOMATIC SHORT-VARIANTS
a451	ASXL1	c.1934_1935insG	p.G646fs*12	0.32	469							KNOWN SOMATIC SHORT-VARIANTS
a451	CXCR4	c.555_556insGACA	p.Y188fs*5	0.37	874							LIKELY SOMATIC SHORT-VARIANTS
a451	SRSF2	c.284C>A	p.P95H	0.41	309							KNOWN SOMATIC SHORT-VARIANTS
a452	TP53	c.743G>A	p.R248Q	0.03	563							KNOWN SOMATIC SHORT-VARIANTS
a453	PASK	c.1865G>A	p.R622Q	0.49	561							KNOWN SOMATIC SHORT-VARIANTS
a453	DNMT3A	c.2096G>A	p.G699D	0.58	587							KNOWN SOMATIC SHORT-VARIANTS
a454	SETBP1	c.2609G>T	p.G870V	0.46	592							KNOWN SOMATIC SHORT-VARIANTS
a454	CBL	c.1111T>C	p.Y371H	0.04	587							LIKELY SOMATIC SHORT-VARIANTS
a454	NRAS	c.35G>A	p.G12D	0.03	659							KNOWN SOMATIC SHORT-VARIANTS
a454	ASXL1	c.1934_1935insG	p.G646fs*12	0.3	442							KNOWN SOMATIC SHORT-VARIANTS
a454	STAG2	c.1909_1910insCATC	p.H637fs*6	0.09	380							LIKELY SOMATIC SHORT-VARIANTS
a454	SRSF2	c.284C>A	p.P95H	0.54	345							KNOWN SOMATIC SHORT-VARIANTS
a454	JARID2	c.3661C>T	p.R1221C	0.52	700							KNOWN SOMATIC SHORT-VARIANTS
a454	STAG2	c.1840C>T	p.R614*	0.42	352							KNOWN SOMATIC SHORT-VARIANTS
a454	CSF3R	c.1853C>T	p.T618I	0.61	624							LIKELY SOMATIC SHORT-VARIANTS
p001	PHF6	c.986A>G	p.H329R	0.85	311							KNOWN SOMATIC SHORT-VARIANTS
p001	ASXL1	c.1934_1935insG	p.G646fs*12	0.26	281							KNOWN SOMATIC SHORT-VARIANTS
p001	CREBBP								CREBBP	short variant	31	LIKELY FUNCTIONAL REARRANGEMENTS
p002	ETV6	c.1174G>T	p.E392*	0.42	648							LIKELY SOMATIC SHORT-VARIANTS
p002	PTPN11	c.226G>A	p.E76K	0.42	582							KNOWN SOMATIC SHORT-VARIANTS
p002	CDKN2A	c.247C>T	p.H83Y	0.03	457							KNOWN SOMATIC SHORT-VARIANTS
p002	CD36	c.157_158AA>G	p.N53fs*24	0.53	674							LIKELY SOMATIC SHORT-VARIANTS
p002	KMT2A								AFF1	fusion	1541	KNOWN FUNCTIONAL REARRANGEMENTS
p003	WT1	c.1384C>T	p.R462W	0.13	314							KNOWN SOMATIC SHORT-VARIANTS
p003	U2AF1	c.467G>A	p.R156H	0.11	512							KNOWN SOMATIC SHORT-VARIANTS
p003	RNF213								SLC26A11	fusion	25	KNOWN FUNCTIONAL REARRANGEMENTS
p004	KIT	c.2446G>T	p.D816Y	0.43	547							KNOWN SOMATIC SHORT-VARIANTS
p004	RUNX1								RUNX1T1	fusion	2839	KNOWN FUNCTIONAL REARRANGEMENTS
p005	TP53	c.633_634delTT	p.F212fs*3	0.7	508							LIKELY SOMATIC SHORT-VARIANTS
p005	NF1	c.2990+1G>A	p.splice	0.74	286							LIKELY SOMATIC SHORT-VARIANTS
p005	HGF					amplification	9	19 of 19				HIGH-LEVEL (CN>8) AND FOCAL (CN>5) AMPLIFICATIONS OF GENES KNOWN TO BE RECURRENTLY AMPLIFIED IN CANCER
p005	MYC					amplification	10	5 of 5				HIGH-LEVEL (CN>8) AND FOCAL (CN>5) AMPLIFICATIONS OF GENES KNOWN TO BE RECURRENTLY AMPLIFIED IN CANCER
p005	PARP4								intergenicRegion	truncation	26	LIKELY FUNCTIONAL REARRANGEMENTS
p006	RUNX1	c.619_620insA	p.R207fs*6	0.4	465							LIKELY SOMATIC SHORT-VARIANTS
p006	FUS								PTMA	fusion	69	LIKELY FUNCTIONAL REARRANGEMENTS
p006	NOTCH1								EDF1	truncation	59	LIKELY FUNCTIONAL REARRANGEMENTS
p007	CEBPA	c.315_316insT	p.D107fs*1	0.48	83							LIKELY SOMATIC SHORT-VARIANTS
p007	CEBPA	c.940_941insTCT	p.V314_L315insL	0.38	462							KNOWN SOMATIC SHORT-VARIANTS
p008	WT1	c.1108_1109CG>CCC	p.R370fs*15	0.36	420							KNOWN SOMATIC SHORT-VARIANTS
p008	WT1	c.1109_1110insTT	p.V371fs*5	0.39	420							LIKELY SOMATIC SHORT-VARIANTS
p009	WT1	c.1142C>A	p.S381*	0.16	391							KNOWN SOMATIC SHORT-VARIANTS
p009	TRRAP	c.4952G>A	p.R1651H	0.48	493							KNOWN SOMATIC SHORT-VARIANTS
p009	NRAS	c.35G>A	p.G12D	0.48	596							KNOWN SOMATIC SHORT-VARIANTS
p009	NSD1								NUP98	fusion	179	KNOWN FUNCTIONAL REARRANGEMENTS
p010	WT1	c.1340-2A>T	p.splice site 1340-2A>T	0.2	602							LIKELY SOMATIC SHORT-VARIANTS
p010	TET2	c.5609C>T	p.S1870L	0.01	1105							LIKELY SOMATIC SHORT-VARIANTS
p010	NRAS	c.38G>A	p.G13D	0.03	744							KNOWN SOMATIC SHORT-VARIANTS
p010	FLT3	c.1773_1774ins66	p.Y591_V592ins22	0.25	1344							LIKELY SOMATIC SHORT-VARIANTS
p010	FLT3	c.1731_1732ins108	p.Q577_M578ins36	0.07	765							LIKELY SOMATIC SHORT-VARIANTS
p011	ERG								HNRNPH1	fusion	636	LIKELY FUNCTIONAL REARRANGEMENTS
p012	RAD50	c.2498_2499delAA	p.Q833fs*11	0.49	554							LIKELY SOMATIC SHORT-VARIANTS
p012	WT1	c.1104_1105insTAGGAAACCGC	p.R369fs*1	0.26	463							LIKELY SOMATIC SHORT-VARIANTS
p012	WT1	c.1105_1106insG	p.R370fs*15	0.27	463							KNOWN SOMATIC SHORT-VARIANTS
p012	TP53	c.817C>T	p.R273C	0.38	709							KNOWN SOMATIC SHORT-VARIANTS
p012	PHF6	c.955C>T	p.R319*	0.55	335							LIKELY SOMATIC SHORT-VARIANTS
p012	NRAS	c.34G>A	p.G12S	0.29	637							KNOWN SOMATIC SHORT-VARIANTS
p012	NRAS	c.35G>T	p.G12V	0.03	643							KNOWN SOMATIC SHORT-VARIANTS
p012	KAT6A								HOOK3	fusion	106	LIKELY FUNCTIONAL REARRANGEMENTS
p012	MLLT10								DDX3X	fusion	5283	LIKELY FUNCTIONAL REARRANGEMENTS
p013	NRAS	c.38G>A	p.G13D	0.38	752							KNOWN SOMATIC SHORT-VARIANTS
p013	STAG2	c.1535-2insA	p.splice site 1535-2insA	0.32	659							LIKELY SOMATIC SHORT-VARIANTS
p014	WT1	c.792_793insC	p.V267fs*26	0.38	866							LIKELY SOMATIC SHORT-VARIANTS
p014	RUNX1								RUNX1T1	fusion	234	KNOWN FUNCTIONAL REARRANGEMENTS
p015	FBXW7	c.1557T>G	p.Y519*	0.47	875							KNOWN SOMATIC SHORT-VARIANTS
p015	FLT3	c.1742_1743insGACCGGCTCCTCAGATAATGAGTACTTCTACGTTGATTTCAGAGAATATGAATATGCCCTTTCCGG	p.V581_T582insTGSSDNEYFYVDFREYEYALSG	0.37	1482							LIKELY SOMATIC SHORT-VARIANTS
p015	NPM1	c.863_864insTCTG	p.W288fs*10+	0.36	402							KNOWN SOMATIC SHORT-VARIANTS
p016	WT1	c.1369C>T	p.Q457*	0.06	656							LIKELY SOMATIC SHORT-VARIANTS
p016	FLT3	c.1791_1792ins66	p.Y597_E598ins22	0.12	1035							LIKELY SOMATIC SHORT-VARIANTS
p017	LRP1B	c.10414G>A	p.D3472N	0.49	828							KNOWN SOMATIC SHORT-VARIANTS
p017	PTPN11	c.182A>T	p.D61V	0.21	991							KNOWN SOMATIC SHORT-VARIANTS
p018	WT1	c.1132_1133insTTGTACGG	p.S381fs*71	0.62	566							LIKELY SOMATIC SHORT-VARIANTS
p018	FLT3	c.1771_1772ins21	p.Y591_V592insVDFREYD	0.49	1267							LIKELY SOMATIC SHORT-VARIANTS
p018	NSD1								NUP98	fusion	82	KNOWN FUNCTIONAL REARRANGEMENTS
p019	NRAS	c.182A>G	p.Q61R	0.47	496							KNOWN SOMATIC SHORT-VARIANTS
p019	NUP98	c.3925_3926insA	p.N1311fs*18	0.33	737							LIKELY SOMATIC SHORT-VARIANTS
p019	ASXL1	c.1934_1935insG	p.G646fs*12	0.28	557							KNOWN SOMATIC SHORT-VARIANTS
p019	PMS2	c.1687C>T	p.R563*	0.87	398							KNOWN SOMATIC SHORT-VARIANTS
p020	MAP3K6	c.479G>A	p.R160Q	0.51	492							KNOWN SOMATIC SHORT-VARIANTS
p020	KMT2A								MLLT3	fusion	228	KNOWN FUNCTIONAL REARRANGEMENTS
p021	ETV6	c.197_198insTTCCT	p.A67fs*2	0.4	369							LIKELY SOMATIC SHORT-VARIANTS
p021	CREBBP	c.3234_3235insCT	p.Q1079fs*21	0.39	383							LIKELY SOMATIC SHORT-VARIANTS
p021	KIT	c.2466T>A	p.N822K	0.07	321							KNOWN SOMATIC SHORT-VARIANTS
p021	KIT	c.1769_1770ins39	p.S590_F591insVDHKWEFPRNPLS	0.14	458							LIKELY SOMATIC SHORT-VARIANTS
p021	KIT	c.1253_1257ACGAC>CC	p.Y418_D419>S	0.05	482							KNOWN SOMATIC SHORT-VARIANTS
p021	RUNX1								RUNX1T1	fusion	5443	KNOWN FUNCTIONAL REARRANGEMENTS
p022	CTCF	c.50A>G	p.H17R	0.29	494							KNOWN SOMATIC SHORT-VARIANTS
p022	KDM5A								NUP98	fusion	333	KNOWN FUNCTIONAL REARRANGEMENTS
p023	NUP214								DEK	fusion	52	KNOWN FUNCTIONAL REARRANGEMENTS
p024	WT1	c.1142_1164delCGGCATCTGAGACCAGTGAGAAA	p.A382fs*11	0.4	353							LIKELY SOMATIC SHORT-VARIANTS
p024	FLT3	c.1728_1729ins51	p.L576_Q577ins17	0.35	803							LIKELY SOMATIC SHORT-VARIANTS
p024	PTPN11	c.181G>T	p.D61Y	0.48	430							KNOWN SOMATIC SHORT-VARIANTS
p024	DNMT3A	c.2644C>T	p.R882C	0.55	464							KNOWN SOMATIC SHORT-VARIANTS
p024	WT1	c.1137_1138insCGGT	p.A382fs*4	0.54	257							LIKELY SOMATIC SHORT-VARIANTS
p024	NPM1	c.863_864insTCTG	p.W288fs*10+	0.41	217							KNOWN SOMATIC SHORT-VARIANTS
p025	CHUK	c.1687C>T	p.R563C	0.48	545							KNOWN SOMATIC SHORT-VARIANTS
p025	PBRM1	c.1444-39_1449del45	p.splice 1444-39_1449del45	0.67	227							LIKELY SOMATIC SHORT-VARIANTS
p025	CIC					loss	0	2 of 20				HOMOZYGOUS DELETIONS OF GENES KNOWN TO BE RECURRENTLY DELETED IN CANCER
p025	MYB								ZFAT	truncation	369	LIKELY FUNCTIONAL REARRANGEMENTS
p026	CEBPA	c.201_202insATCG	p.P70fs*39	0.45	409							LIKELY SOMATIC SHORT-VARIANTS
p026	CHEK2	c.1100_1100delC	p.T367fs*15	0.49	288							LIKELY SOMATIC SHORT-VARIANTS
p026	CSF3R	c.1853C>T	p.T618I	0.46	764							LIKELY SOMATIC SHORT-VARIANTS
p026	CEBPA	c.981_982ins60	p.R327_V338ins20	0.26	817							LIKELY SOMATIC SHORT-VARIANTS
p027	PHF6	c.969-2A>G	p.splice site 969-2A>G	0.78	440							LIKELY SOMATIC SHORT-VARIANTS
p027	ASXL1	c.1934_1935insG	p.G646fs*12	0.29	594							KNOWN SOMATIC SHORT-VARIANTS
p027	GRIN2A	c.3103G>A	p.D1035N	0.46	888							KNOWN SOMATIC SHORT-VARIANTS
p027	STAG2	c.819+2T>C	p.splice site 819+2T>C	0.82	314							LIKELY SOMATIC SHORT-VARIANTS
p027	SETBP1	c.2605A>G	p.S869G	0.42	950							KNOWN SOMATIC SHORT-VARIANTS
p027	U2AF1	c.470A>G	p.Q157R	0.44	923							KNOWN SOMATIC SHORT-VARIANTS
p027	NRAS	c.182A>G	p.Q61R	0.4	549							KNOWN SOMATIC SHORT-VARIANTS
p028	NRAS	c.181C>A	p.Q61K	0.35	612							KNOWN SOMATIC SHORT-VARIANTS
p028	FLT3	c.1775_1776ins54	p.V592_D593insDFREYEYDLKWEFPRRGY	0.13	899							LIKELY SOMATIC SHORT-VARIANTS
p028	MYH11								CBFB	fusion	619	KNOWN FUNCTIONAL REARRANGEMENTS
p028	KAT6A								HOOK3	rearrangement	57	LIKELY FUNCTIONAL REARRANGEMENTS
p029	STAG2	c.1489_1495>TCCCTACAGGTGGAT	p.C497fs*5	0.85	288							LIKELY SOMATIC SHORT-VARIANTS
p029	NRAS	c.38G>T	p.G13V	0.42	683							KNOWN SOMATIC SHORT-VARIANTS
p029	NSD1								NUP98	fusion	1016	KNOWN FUNCTIONAL REARRANGEMENTS
p029	FUS								NDUFS6	fusion	65	LIKELY FUNCTIONAL REARRANGEMENTS
p029	KAT6A								HOOK3	fusion	204	LIKELY FUNCTIONAL REARRANGEMENTS
p030	CRLF2								P2RY8	fusion	77	KNOWN FUNCTIONAL REARRANGEMENTS
p030	NUP214								SET	fusion	3421	KNOWN FUNCTIONAL REARRANGEMENTS
p031	KRAS	c.183A>C	p.Q61H	0.5	541							KNOWN SOMATIC SHORT-VARIANTS
p031	CREBBP	c.5424_5425insA	p.R1810fs*156	0.45	532							LIKELY SOMATIC SHORT-VARIANTS
p031	CDKN2A					loss	0	2 of 5				HOMOZYGOUS DELETIONS OF GENES KNOWN TO BE RECURRENTLY DELETED IN CANCER
p031	KMT2A								MLLT3	fusion	65	KNOWN FUNCTIONAL REARRANGEMENTS
p032	RUNX1	c.938_938delT	p.L313fs*15	0.43	776							LIKELY SOMATIC SHORT-VARIANTS
p032	NUP98								BRWD3	fusion	232	LIKELY FUNCTIONAL REARRANGEMENTS
p033	SRSF2	c.284C>G	p.P95R	0.08	366							KNOWN SOMATIC SHORT-VARIANTS
p033	GATA1	c.90_91delAG	p.V32fs*7	0.3	193							KNOWN SOMATIC SHORT-VARIANTS
p033	NRAS	c.35G>A	p.G12D	0.1	576							KNOWN SOMATIC SHORT-VARIANTS
p034	FGF6	c.128G>A	p.R43H	0.48	786							KNOWN SOMATIC SHORT-VARIANTS
p034	KRAS	c.35G>T	p.G12V	0.42	667							KNOWN SOMATIC SHORT-VARIANTS
p034	MYH11								CBFB	fusion	422	KNOWN FUNCTIONAL REARRANGEMENTS
p036	TP53	c.324_328TTTCC>AAAA	p.F109fs*14	0.72	344							LIKELY SOMATIC SHORT-VARIANTS
p036	PASK	c.849_849delC	p.P284fs*28	0.46	495							LIKELY SOMATIC SHORT-VARIANTS
p036	AURKB					amplification	6	8 of 8				HIGH-LEVEL (CN>8) AND FOCAL (CN>5) AMPLIFICATIONS OF GENES KNOWN TO BE RECURRENTLY AMPLIFIED IN CANCER
p036	AKT2					amplification	6	13 of 13				HIGH-LEVEL (CN>8) AND FOCAL (CN>5) AMPLIFICATIONS OF GENES KNOWN TO BE RECURRENTLY AMPLIFIED IN CANCER
p037	EP300	c.5350C>T	p.Q1784*	0.5	558							LIKELY SOMATIC SHORT-VARIANTS
p037	TP53	c.844C>T	p.R282W	0.47	673							KNOWN SOMATIC SHORT-VARIANTS
p037	FLT3	c.2503G>T	p.D835Y	0.42	426							KNOWN SOMATIC SHORT-VARIANTS
p037	GATA2	c.988C>T	p.R330*	0.48	523							LIKELY SOMATIC SHORT-VARIANTS
p037	PTPN11	c.227A>T	p.E76V	0.03	533							KNOWN SOMATIC SHORT-VARIANTS
p037	KMT2D	c.3880_3881insC	p.A1296fs*29	0.08	433							LIKELY SOMATIC SHORT-VARIANTS
p037	GATA2	c.1084C>G	p.R362G	0.48	514							LIKELY SOMATIC SHORT-VARIANTS
p037	CDKN2A					loss	0	1 of 4				HOMOZYGOUS DELETIONS OF GENES KNOWN TO BE RECURRENTLY DELETED IN CANCER
p037	CDKN2A								CDKN2A	short variant	119	LIKELY FUNCTIONAL REARRANGEMENTS
p037	TP53								PPT1	truncation	724	LIKELY FUNCTIONAL REARRANGEMENTS
p038	WT1	c.1132_1133insTTGTACGG	p.S381fs*71	0.25	605							LIKELY SOMATIC SHORT-VARIANTS
p038	WT1	c.1390G>A	p.D464N	0.29	691							KNOWN SOMATIC SHORT-VARIANTS
p038	FLT3	c.1743_1744ins54	p.V581_T582insTGSSDNEYFYVDFREYEP	0.32	1143							LIKELY SOMATIC SHORT-VARIANTS
p038	FLT3	c.1743_1744ins66	p.V581_T582ins22	0.05	763							LIKELY SOMATIC SHORT-VARIANTS
p038	NSD1								NUP98	fusion	2137	KNOWN FUNCTIONAL REARRANGEMENTS
p039	CD36	c.158_158delA	p.N53fs*24	0.27	681							LIKELY SOMATIC SHORT-VARIANTS
p039	TP53	c.733G>A	p.G245S	0.38	471							KNOWN SOMATIC SHORT-VARIANTS
p039	STAG2	c.550C>T	p.R184W	0.28	531							KNOWN SOMATIC SHORT-VARIANTS
p039	KRAS					amplification	6	5 of 5				HIGH-LEVEL (CN>8) AND FOCAL (CN>5) AMPLIFICATIONS OF GENES KNOWN TO BE RECURRENTLY AMPLIFIED IN CANCER
p039	RARA								PML	fusion	188	KNOWN FUNCTIONAL REARRANGEMENTS
p040	KRAS	c.351A>T	p.K117N	0.44	280							KNOWN SOMATIC SHORT-VARIANTS
p041	NSD1								NUP98	fusion	258	KNOWN FUNCTIONAL REARRANGEMENTS
p042	PTPN11	c.1520C>A	p.T507K	0.25	375							KNOWN SOMATIC SHORT-VARIANTS
p042	PTPN11	c.214G>A	p.A72T	0.24	533							KNOWN SOMATIC SHORT-VARIANTS
p042	CDKN2A					loss	0	5 of 5				HOMOZYGOUS DELETIONS OF GENES KNOWN TO BE RECURRENTLY DELETED IN CANCER
p042	CDKN2B					loss	0	5 of 5				HOMOZYGOUS DELETIONS OF GENES KNOWN TO BE RECURRENTLY DELETED IN CANCER
p042	MLLT10								KMT2A	fusion	405	KNOWN FUNCTIONAL REARRANGEMENTS
p043	TP53	c.817C>T	p.R273C	0.04	1609							KNOWN SOMATIC SHORT-VARIANTS
p043	NOTCH1	c.7541_7542delCT	p.P2514fs*4	0.26	1667							LIKELY SOMATIC SHORT-VARIANTS
p043	ETV6								EP300	fusion	532	LIKELY FUNCTIONAL REARRANGEMENTS
p044	NOTCH4	c.74-1G>T	p.splice site 74-1G>T	0.51	375							LIKELY SOMATIC SHORT-VARIANTS
p044	KMT2A								MLLT3	fusion	54	KNOWN FUNCTIONAL REARRANGEMENTS
p045	NRAS	c.183A>C	p.Q61H	0.16	1143							KNOWN SOMATIC SHORT-VARIANTS
p045	NPM1								RAD51L1	truncation	13	LIKELY FUNCTIONAL REARRANGEMENTS
p045	KMT2A								intergenicRegion	truncation	126	LIKELY FUNCTIONAL REARRANGEMENTS
p046	NF1	c.2033_2034insC	p.I679fs*21	0.63	501							KNOWN SOMATIC SHORT-VARIANTS
p046	MSH3	c.218_219insTTCCCGCC	p.Q74fs*9	0.72	150							LIKELY SOMATIC SHORT-VARIANTS
p046	SETBP1	c.2608G>T	p.G870C	0.41	774							KNOWN SOMATIC SHORT-VARIANTS
p047	PDCD11	c.5209C>T	p.R1737W	0.47	428							KNOWN SOMATIC SHORT-VARIANTS
p047	NF1	c.2033_2034insC	p.I679fs*21	0.57	545							KNOWN SOMATIC SHORT-VARIANTS
p047	MEN1	c.1561_1562insC	p.R521fs*15	0.09	597							KNOWN SOMATIC SHORT-VARIANTS
p047	EZH2	c.475G>A	p.G159R	0.37	332							KNOWN SOMATIC SHORT-VARIANTS
p047	RUNX1	c.493G>A	p.G165S	0.33	544							LIKELY SOMATIC SHORT-VARIANTS
p048	KIT	c.1250_1256CTTACGA>ACGG	p.T417_D419>NG	0.35	761							LIKELY SOMATIC SHORT-VARIANTS
p048	RUNX1								RUNX1T1	fusion	284	KNOWN FUNCTIONAL REARRANGEMENTS
p049	FAT3	c.12556C>T	p.R4186C	0.49	317							KNOWN SOMATIC SHORT-VARIANTS
p049	EZH2	c.2226_2227insGAAAGGTG	p.G743fs*13+	0.38	374							LIKELY SOMATIC SHORT-VARIANTS
p049	EZH2	c.10_11insCTGAGAC	p.G5fs*7	0.43	362							LIKELY SOMATIC SHORT-VARIANTS
p049	TP53	c.847C>T	p.R283C	0.5	637							KNOWN SOMATIC SHORT-VARIANTS
p049	NRAS	c.182A>G	p.Q61R	0.33	290							KNOWN SOMATIC SHORT-VARIANTS
p049	FLT3	c.2503_2504GA>TT	p.D835F	0.05	371							LIKELY SOMATIC SHORT-VARIANTS
p049	NRAS	c.183A>T	p.Q61H	0.04	292							KNOWN SOMATIC SHORT-VARIANTS
p049	RUNX1								RUNX1T1	fusion	3269	KNOWN FUNCTIONAL REARRANGEMENTS
p050	IDH1	c.394C>T	p.R132C	0.46	726							KNOWN SOMATIC SHORT-VARIANTS
p050	PTPN11	c.1504T>A	p.S502T	0.38	531							KNOWN SOMATIC SHORT-VARIANTS
p050	NUP98					loss	0	15 of 34				HOMOZYGOUS DELETIONS OF GENES KNOWN TO BE RECURRENTLY DELETED IN CANCER
p050	PIK3R1					loss	0	17 of 17				HOMOZYGOUS DELETIONS OF GENES KNOWN TO BE RECURRENTLY DELETED IN CANCER
p050	CHD2					loss	0	26 of 38				HOMOZYGOUS DELETIONS OF GENES KNOWN TO BE RECURRENTLY DELETED IN CANCER
p050	CTNNB1					loss	0	14 of 14				HOMOZYGOUS DELETIONS OF GENES KNOWN TO BE RECURRENTLY DELETED IN CANCER
p051	KRAS	c.35G>A	p.G12D	0.03	506							KNOWN SOMATIC SHORT-VARIANTS
p051	BRAF	c.1799T>A	p.V600E	0.02	410							KNOWN SOMATIC SHORT-VARIANTS
p051	KRAS	c.182_183AA>GC	p.Q61R	0.36	510							KNOWN SOMATIC SHORT-VARIANTS
p051	KMT2A								MLLT3	fusion	170	KNOWN FUNCTIONAL REARRANGEMENTS
[truncated: 1,591 more rows]
